# Supplementary material for: Transcriptome analysis of an incompatible Persea americana-Phytophthora cinnamomi interaction reveals the involvement of SA- and JA-pathways in a successful defense response
Source: PLoS One. 2018 Oct 17;13(10):e0205705. doi: 10.1371/journal.pone.0205705 (PMC6192619; doi:10.1371/journal.pone.0205705)
Supplement: S2 Table — (XLSX) [file pone.0205705.s003.xlsx]

## Sheet: rs.txt
	Differentailly expressed transcripts (LogFC)
Sequence ID	T6hr_JA-T6hr_JAcon	T6hr_Pc-T6hr_Con	T6hr_SA-T6hr_Con	T18hr_JA-T18hr_JAcon	T18hr_Pc-T18hr_Con	T18hr_SA-T18hr_Con	T24hr_JA-T24hr_JAcon	T24hr_Pc-T24hr_JAcon	T18hr_JA-T6hr_JA	T24hr_JA-T18hr_JA	T24hr_JA-T6hr_JA	T18hr_SA-T6hr_SA	T18hr_Pc-T6hr_Pc	T24hr_Pc-T18hr_Pc	T24hr_Pc-T6hr_Pc
Pa_Contig03104									-1.18762
Pa_Contig01206											-0.864708	-0.957874			-1.0714
Pa_Sin_FZ03KKT01BONJU				-0.57821					-0.684016
Pa_Contig06665												1.09528
Pa_Sin_HA66E9C01BI9PH				-1.16254					-1.55591		-0.957485
Pa_Contig03179				-0.702314						0.983354
Pa_Contig06192									1.12025
Pa_NA_F_contig06319									0.560726		0.511136
Pa_Sin_GI32N0T02GBS6T											-1.12374
Pa_Contig01521										0.981552		0.938499
Pa_Contig04313									-0.502612
Pa_Contig01577												-1.34998
Pa_Contig04939				-4.13179					-5.55073	3.88154
Pa_Contig01426									-0.621097			0.782083
Pa_Contig00287				-1.04104					-0.885938	0.715395
Pa_Contig01032				-1.90259					-2.10862
Pa_Contig04551						-1.24989
Pa_Sin_GI32N0T02G0EIG			-1.56427	1.96893							1.34675
Pa_Contig00119											0.786633				0.994991
Pa_Contig00265				1.41932					1.62723	-1.40158
Pa_Contig06610										1.08494	1.07003
Pa_Sin_GI32N0T02F2HJS											-0.718892
Pa_Contig03752												-0.922096			-1.01795
Pa_Contig00089									0.937751
Pa_Contig05365				-1.58601				1.10346			0.85935				1.57159
Pa_Sin_HA66E9C01BUD7H											-1.37298
Pa_Contig04433									-1.39188		-1.05211
Pa_Contig00940				-0.971138
Pa_Sin_HA66E9C01BSV40											-1.18284
Pa_Sin_GI32N0T02GVKJF						-0.879941
Pa_Contig04198				-1.4553								1.46118
Pa_Sin_GI32N0T02F2QAG				1.08422
Pa_Contig03073				-0.567105											0.614944
Pa_Contig00144								1.26083							1.63706
Pa_Contig03070									-0.615862		-0.856157
Pa_Contig06455								-0.775458	-0.639428	0.768703
Pa_Contig02473											0.605068
Pa_NA_F_contig06822				-0.581754					-0.632851
Pa_Contig03823				-1.72515					-1.33779			1.75669
Pa_Sin_GI32N0T02J1JWN											-1.22396
Pa_Contig05623									-0.762347
Pa_Contig04471				-1.14334					-0.976083	0.783903
Pa_Contig01074												0.672725
Pa_Contig03401											0.632985
Pa_Contig01788									1.68997	-1.06514
Pa_Contig00302												0.608
Pa_Contig06862										2.37211
Pa_Contig01213									-0.605569
Pa_Contig00558										-0.850149
Pa_Contig01644									-0.492503
Pa_Sin_GI32N0T02I0YHM									-0.606547
Pa_NA_RC_Contig05061	-1.11836									1.64802	1.78017
Pa_Contig03217															0.802104
Pa_Contig02989				-1.38912					-1.12068
Pa_Sin_HA66E9C01BJFQB				-0.611184
Pa_Contig00597									-1.10123	0.759557
Pa_Contig05249				-0.472333					-0.818338	0.57495
Pc_Unigene19356			-1.23563
Pa_Contig01338										1.48632
Pa_Contig07123												-0.643008
Pa_Contig04920				1.55488					1.48698
Pa_NA_F_contig00811						-1.47503
Pa_Contig02501				0.693655
Pa_Sin_GI32N0T02HATD5									0.516515
Pa_Contig04290								0.844035
Pa_Sin_GI32N0T02JAS29										0.735626
Pa_Sin_GI32N0T02GNYQI									0.84946
Pa_Contig03162				-0.685456											0.724602
Pa_Sin_GI32N0T02IFWCT				-1.2801		-1.02137
Pa_Contig04338										1.042
Pa_Sin_GI32N0T02H43PP								0.967507				0.777259			1.02997
Pa_Contig00316				-0.934465					-1.00246		-0.623541
Pa_Contig03332				-1.7828					-1.33061	1.66439
Pa_Contig03062									0.751292
Pa_Contig03114								-1.07024	0.779046		1.01249
Pa_Contig06166															-1.28822
Pa_Contig04090								0.740165	-0.670778						0.778253
Pa_Sin_GI32N0T02JE4M1									1.09292
Pa_Contig01389															0.812732
Pa_NA_F_contig07447									0.809547
Pa_Contig00094									1.36255
Pa_Contig01111			1.21788									-1.13486
Pa_Sin_HA66E9C01A9754			2.84987									-2.26918
Pa_Contig03472									1.76287
Pa_Sin_GI32N0T02F7Q2J		1.85803		-1.44556					-1.90194		-2.17543				-1.43027
Pa_Contig02145									-0.510472			0.602238			0.604484
Pa_Sin_HA66E9C01AL5WY									0.848022
Pa_Contig00636				-0.7361					-1.06951
Pa_Contig06342									-0.701761		-0.591745
Pa_Contig03190								0.662936
Pc_Unigene40692						-0.664389
Pa_Contig05062									-1.326	1.18066
Pa_Sin_GI32N0T02HFZA9				1.17647
Pa_Contig03024				-0.85558				0.848342
Pa_Contig00919									0.922631		1.06741
Pa_Sin_GI32N0T02G1P11								0.829891		0.853944		-0.739741
Pa_Contig02746									-1.60289		-1.05231	1.14448
Pa_Sin_GI32N0T02HJFAD				-1.23157					-1.85467	0.654589	-1.20008
Pa_Contig00623												1.43565			2.02086
Pa_Sin_GI32N0T02GDB8Q						1.69264		-1.47146							-1.38896
Pa_Contig02430									-0.841525
Pc_Unigene11638						-1.03834
Pa_Contig07583									-0.718377
Pa_Contig03949	-0.907356			-0.877182						0.613559
Pa_NA_RC_Contig06354									-0.809731
Pa_Contig06063									-0.576001
Pa_Contig06342				-0.55408					-0.745147		-0.580012
Pa_Contig04357											0.691488
Pa_Contig03439									-0.836195
Pa_Contig06841											0.749735
Pa_Contig05165			1.54586									-1.77503
Pa_Contig02341									1.4132
Pa_NA_F_contig07593								0.680589							0.570197
Pa_Sin_GI32N0T02I2I77									-1.43081
Pa_Contig02004											0.728994
Pa_Contig04293										0.520358
Pa_Contig04189															0.729915
Pa_Sin_GI32N0T02GKLK2									0.585082
Pa_Contig03282								0.690852							0.794959
Pa_NA_F_contig06495				-1.76572				1.32941	-2.49517	1.71555
Pa_Contig03236				-1.83941					-1.16528	1.23905		1.14656
Pa_Sin_GI32N0T02IQW14				-1.10759
Pa_Contig00348								0.925946
Pa_Contig03482				-0.6784					-0.632503	0.57783		0.785019
Pa_Contig03403				-3.05062					-2.83555	1.51048	-1.32507
Pa_Contig03243			1.54946
Pa_Contig03829									0.490589
Pa_Contig00080									-0.86936
Pa_Sin_GI32N0T02JDD0I								-0.754817							-0.723248
Pa_Contig05064								-1.28093			0.627993
Pa_Contig04374												1.08858
Pa_Contig02717									0.628719						-0.79777
Pa_Contig00818									0.677477						0.784142
Pa_Contig04062				0.994852					1.4583
Pa_Sin_GI32N0T02IP903								1.47854	-1.85713	1.34938
Pa_NA_RC_Contig07276				-1.22195					-1.28018
Pa_Contig03313				-1.12922					-0.973589
Pa_Contig05797									1.05481		1.05068
Pa_Sin_GI32N0T02IWBNW									0.518504
Pa_Contig00578									1.39868		0.956208
Pa_Contig06253									-1.65124	1.13334		1.23229
Pa_Contig01823										1.17179
Pa_Contig00636									-1.01474
Pa_Sin_HA66E9C01BD2V3											-0.782174
Pa_Contig02650									1.98896
Pa_Contig03180				-1.20149					-1.14123
Pa_NA_F_contig06961								0.543134
Pa_Contig01572											0.657463
Pa_Sin_GI32N0T02H7UBQ					1.67477								1.1944
Pa_Contig02376						-1.45246
Pa_Contig02291									-0.739332		-0.769895
Pa_Contig03906									-1.06481
Pa_Contig03070											-0.673202
Pa_Contig07350									-0.554898
Pa_Contig03602											0.638816
Pa_Contig01447				-0.743776					-0.700212
Pa_Contig03528				-0.509901					-0.479856
Pa_Contig02823				-3.08397					-3.94848	2.91811
Pa_Contig06344								-1.49026
Pc_Unigene47367									0.918378
Pa_Sin_FZ03KKT01A2U75	-0.871565
Pa_Contig00466											0.950174
Pa_Contig04122				-0.759593
Pa_Contig06563										0.997383
Pa_Contig05046									-0.532992
Pa_Sin_GI32N0T02IYKHA									0.510029
Pa_Contig06037									-3.18084	2.32828
Pa_Contig00675									0.976044
Pa_NA_RC_Contig06594										0.797465
Pa_Sin_HA66E9C01A0ZDE															0.928413
Pa_Contig03518				-0.94253				0.752696	-0.820432			0.964001
Pa_Contig03465									0.69579		0.554071
Pa_Contig05383								0.904256
Pa_Contig05927									0.577847
Pa_Contig05572											-0.773352
Pa_Contig04875									0.860821		1.09758
Pa_Contig00759											-0.828603
Pa_Sin_GI32N0T02GG5BQ				-0.940987
Pa_Contig03122				0.518855					0.863868
Pa_Contig01113									-0.680307
Pa_Contig07052			-0.586558
Pc_Unigene40598									-1.47167
Pa_Contig01130				0.780042					1.11058
Pa_Contig05789									1.00344		0.985452
Pa_NA_RC_Contig06998				1.7662					1.326
Pa_Contig05859									0.625691
Pa_Contig05832								0.713494							0.669708
Pc_Contig17531			-0.658679
Pa_Contig02434				-0.913027					-0.641789
Pa_Contig02787									0.91447		0.761615
Pa_Contig02018											-0.98483
Pa_Contig00221									-0.688518			-0.818728
Pa_Contig01565				-0.664382
Pa_Contig02291									-0.70026
Pa_Contig03056											1.09668
Pa_Sin_HA66E9C01APCAB				-0.778335
Pa_Sin_GI32N0T02G2XUK									-0.700158
Pa_Sin_HA66E9C01AR4XJ								1.46645
Pa_NA_RC_Contig07133									1.2738
Pa_Contig02126									-0.526485
Pa_Contig03091				-0.912083					-1.00473	0.971162
Pa_Contig07316									-0.780565
Pa_Contig04306									0.558342		0.561507				0.737363
Pa_Contig04810				-1.0707				0.828746	-1.02258		-0.71841
Pa_Contig07361									-0.765884		-0.532105
Pa_Contig05838				-2.07489					-1.71406
Pa_Contig02810									1.47818
Pa_Contig03121									0.765809
Pa_Sin_GI32N0T02F8PG7								0.74076				0.761609	0.979508		1.20457
Pa_Sin_GI32N0T02G7UL7				0.856927					1.10781	-0.771209		-0.896362
Pa_Contig01889									-1.31456
Pa_Contig05340									-0.824794
Pa_Contig07198															-1.27542
Pa_Contig04992								0.633807
Pa_Contig00487								-2.23022
Pa_Contig00648		2.13756	1.96232	-1.40071					-2.97602		-2.34457				-1.69514
Pa_Contig07192									-1.67371
Pa_Contig02374			1.25814
Pa_Contig03436									0.6789
Pa_Contig03442									0.499911
Pa_Contig05879				-0.619165					-0.850114	0.724289
Pa_Contig02214				-1.25763					-1.96895		-1.33384	1.28133
Pa_Contig03864										-0.798271
Pa_Contig00618				-0.699074					-0.673889	0.66513
Pa_Sin_HA66E9C01AF0KL									1.81361	-1.28517
Pa_Contig03978									-0.662353		-0.506284
Pa_Sin_GI32N0T02FXDHA									0.959767		1.10744
Pa_Contig03999				1.32362				-1.2019				-1.11153			-1.21884
Pa_Contig05269									-1.1059
Pa_Contig07227								-1.33994
Pa_Contig03551												0.841343
Pa_Contig01371									1.44198	-0.647098	0.794887		1.05492		0.793509
Pa_Contig03255									-1.02213
Pa_Contig02333															-0.567993
Pa_Contig02536											0.477132
Pa_Contig01928															0.770769
Pa_Sin_GI32N0T02H412L									-0.516791
Pa_Contig06073				-0.531062
Pa_NA_F_contig06827	-1.15223									0.775719	0.637519
Pa_Contig00477						-0.744049
Pa_Sin_HA66E9C01BSXA6									-0.523591
Pa_NA_F_contig07327									1.27988		0.788489
Pa_Contig00619				-3.02469					-2.91454	2.03681
Pa_Contig03146								0.731244							0.891015
Pa_Contig03420												0.551698
Pa_Sin_HA66E9C01A6JOT									-1.11033						0.793478
Pa_Contig06519			-0.692693
Pa_Contig05491		0.961855	0.773971						-0.577479
Pa_Contig03705				-0.624237
Pa_Sin_GI32N0T02G5Y2U									-0.745466		-0.459418
Pa_Contig00082									0.960847						1.21617
Pa_Contig02485				-0.752342					-0.884241
Pa_Contig01489											2.09885	2.43405
Pa_Contig02727				-1.47043
Pa_Contig05689				0.542676
Pa_Contig03396								-2.37018			1.8098
Pc_Unigene2280				-2.18825					-1.91082
Pa_Sin_GI32N0T02JCYVD									-0.572739
Pa_Sin_GI32N0T02IWTBC										1.00683
Pa_Contig02867												0.632573			0.775765
Pa_Sin_HA66E9C01BPLB2								0.718329							0.79956
Pa_Contig03410			-1.00884			-1.06607
Pa_Sin_GI32N0T02G6SDZ				0.558464					0.556145
Pa_Sin_HA66E9C01BQI2Q									-2.05046
Pa_Contig04485										0.485059
Pa_Contig03700											0.80536	0.542801
Pa_Contig01982				-1.31521					-1.3708		-0.829528
Pa_Contig01460									-0.478143
Pa_Contig07566					-0.731998
Pa_Contig00052									1.04473	-1.09816
Pa_Contig05254				-1.05334
Pa_Contig03856												0.867055
Pa_Sin_GI32N0T02HHCBR				-0.838063					-1.06415
Pa_Contig06186			-0.614348
Pa_Contig04194									1.42963
Pa_Sin_GI32N0T02JDWX9			-1.14574						-1.04032
Pa_Contig07316									-0.715126
Pa_Contig00431									0.75072
Pa_Contig04504				-0.909673
Pa_Sin_HA66E9C01BFEF6						3.16355			-2.02199
Pa_Contig05020	-0.930111														0.644703
Pa_Sin_GI32N0T02GQITS															-1.58254
Pa_Contig01629								0.861727
Pa_Contig02196											0.624351
Pa_Contig01669								0.872235
Pa_Contig01619									-0.661699	0.747146
Pa_Contig03120									1.49071
Pa_Contig00023				0.631083							0.54727
Pa_Contig00521				-2.2629					-3.09583	1.85201		2.18456
Pa_Contig00703											-0.553371
Pa_Sin_GI32N0T02IO3D2				1.19171					1.33182	-0.836299
Pa_Contig04570									-0.665967
Pa_Sin_HA66E9C01AE1VF									-0.567579
Pa_Sin_GI32N0T02HSQGM				0.65202
Pa_Sin_GI32N0T02GQX92									-0.925469	0.848723
Pa_Contig00217								0.865337
Pa_Contig04143									0.470872		0.484526
Pa_Contig00386												0.818997			0.656891
Pa_Contig07579						-0.948025					0.615989
Pa_NA_RC_Contig06675	-1.01896									1.34303	1.27264	-0.873573
Pa_Sin_GI32N0T02I9RJL				-0.605522		-0.827299			0.525398
Pa_Sin_GI32N0T02IB6RM								0.624335
Pa_Contig01340						-0.679724		0.759247							0.641357
Pa_Contig05275								-0.73577	0.620725
Pa_NA_RC_Contig07661			-1.68441	2.20672					1.61145		1.47288
Pa_Contig04235									1.28451
Pa_Contig02680										0.578756
Pa_Contig06342				-0.50577					-0.795253		-0.528988
Pa_Contig01989									-1.54871	1.48813
Pa_Contig07016				-3.27752					-3.51415	2.44165
Pa_Sin_GI32N0T02HRRDQ				1.07249								-1.25994
Pa_Contig05587										0.63931
Pa_Sin_GI32N0T02IJYB7									-0.50352
Pa_Contig03939									-0.785218	0.759581
Pa_Sin_HA66E9C01BW474			-1.39327
Pc_Unigene48752									0.804113						1.00469
Pa_Contig06342									-0.757622		-0.497839
Pa_Contig02977			0.677078								-0.693936	-0.70998
Pa_NA_F_contig07678									-0.595147
Pa_NA_RC_Contig06965										1.5267
Pa_Contig00009				1.02863					1.15727	-0.906918
Pa_Contig00287				-0.999024					-0.969465
Pa_Sin_GI32N0T02JGPQ8									-0.634611	0.779356
Pa_Contig01549									-0.624075		-0.657258
Pa_Contig01085									0.677276
Pa_Sin_GI32N0T02GVRUM									-0.628935
Pa_Contig03927											0.38353
Pa_Contig02148				-1.1149				1.52287	-1.32579
Pa_Contig03606				-1.43449					-1.3678		-1.03036
Pa_Contig02175									-0.548545	0.537783
Pc_Unigene6104		-1.55803	-1.49955	-2.2558	-2.40383	-3.02308
Pa_Contig03450				1.24133					1.21876
Pa_Contig07425								-1.38887			0.970178
Pa_Contig04157									-0.873353
Pa_Contig07535									1.32215		1.10231
Pa_Contig00408										0.589149
Pa_Sin_HA66E9C01AWYM7				-1.79745					-1.36547
Pa_Sin_GI32N0T02IHLOU									-0.941862	0.824823
Pa_NA_F_contig07393				0.720971					0.760594
Pa_Contig00957								1.06734							1.17709
Pa_Contig05808										0.645856
Pa_NA_F_contig07669								-0.763527
Pa_Contig01886				1.26204				-1.21769	1.26328
Pa_Sin_GI32N0T02GHA7W									0.474187
Pa_Contig04916				-2.09867					-2.40283		-1.37578
Pa_Contig02118											0.632867
Pa_Contig01969				-0.858094				0.66331	-1.79971		-1.43365
Pa_Sin_HA66E9C01BSEMA				-1.07228
Pa_Contig04144				-0.932488					-1.04155
Pa_Contig00255				1.72593				-1.94446	1.90287
Pa_Contig03722				1.02667					0.77181		0.642209
Pa_Contig01681											1.42297				1.03758
Pa_Contig03379											0.801644
Pa_Contig02916				1.23753
Pa_Contig04481									-0.943646		-1.21014
Pa_Contig00422				0.695522
Pa_NA_RC_Contig06922				0.709373
Pa_Contig00153									0.69157
Pa_Contig03453				-1.23536					-1.33522
Pa_Contig00372				-0.90914					-1.37806		-0.924438
Pc_Contig31843					-1.40497	-1.63941
Pa_Contig03806										1.85735
Pa_Contig03084											0.524235				0.814613
Pa_Contig01590									0.869302	0.918426	1.78773	0.834305		1.21912	1.92398
Pa_Sin_GI32N0T02GMUZI								0.954037		-0.754982
Pa_NA_F_contig04361										1.07947
Pa_Contig00135									1.00762
Pa_Contig00951								-1.61062	2.22698		1.45402
Pa_Contig05814									-0.649837	0.619221
Pa_Sin_GI32N0T02J4VQU				0.604172
Pa_Contig05419									-0.913317
Pa_Contig02381				-2.52075					-2.72718	1.10102	-1.62616
Pa_NA_RC_Contig07436															0.770995
Pa_Contig01363												-1.00902
Pa_Contig00250												0.573506
Pa_Contig07170				-0.870766
Pa_Contig00894											-0.901965	-0.890603
Pa_Sin_GI32N0T02F8PG7															0.952379
Pa_Contig07184								-2.79268	2.19002		1.94646
Pa_Contig07205	0.701239
Pa_Sin_HA66E9C01BX3ZG				-0.763841					-0.87316		-0.820139
Pa_Contig06215				0.89117					0.851143		0.820827
Pa_Sin_GI32N0T02GRR7P									-0.807195		-0.735847
Pa_Singletons_GI32N0T02FMIHS												0.708243			1.23276
Pa_Contig03110											0.677981
Pa_Contig04599				-3.19129					-3.69223	2.90946		1.95305
Pa_NA_RC_Contig05834									0.753055
Pc_Unigene18773rev						-1.31787
Pa_NA_RC_Contig07576			-0.960845	-1.17905	-1.57283	-1.76666
Pa_Contig05830									-0.751318		-0.674134
Pa_Contig00651			2.94144									-2.78597
Pa_Contig04152									-0.882139
Pa_Contig00671									0.951312	-0.736733
Pa_Contig03006				0.975282					1.08964		0.93067	-0.992112
Pa_Contig04786				-1.1132							-0.920166
Pa_Contig02900									0.609415
Pa_Contig00944									0.526713		0.479582
Pa_Contig03969				-1.10496					-0.771675
Pa_Contig01370									-0.564476	0.567293
Pa_Contig02288				-2.66024					-3.82431	2.66156		1.95657
Pc_Unigene6104		-1.48383	-1.45252	-2.49919	-2.41826	-2.82442						-0.63346
Pa_Contig00278									-0.976961		-1.08429
Pa_Contig04061								1.04944
Pa_NA_RC_Contig07261									0.542672
Pa_Contig03229									1.67129
Pa_Contig01862								0.541096			-0.455154
Pa_Contig01204									2.09061
Pa_Sin_GI32N0T02G96U5				-1.59719					-1.92531		-1.00348
Pa_Contig03545										0.562815
Pa_Contig00483				-0.899518					-1.23964	0.741513		0.794684
Pa_Contig04354				-2.49699					-2.32404	1.57755		1.4569
Pa_Contig05341									-1.19302		-0.852812
Pa_Contig04279									-0.69946			0.68096
Pa_Sin_HA66E9C01A0MQY									-0.742596
Pa_Sin_GI32N0T02INF2O				0.659798
Pa_Contig01824									-0.592356
Pa_NA_F_contig06876				0.617916								-0.620596
Pa_Contig06448									-0.866219
Pa_Contig02740										0.510898
Pc_Unigene66624									-1.07655
Pa_Contig01870			2.09364									-1.64234			-1.91195
Pa_Contig00495								-1.13345
Pa_Contig06700									-0.696065
Pa_Sin_GI32N0T02GQVZ4				0.933408
Pa_Contig04952				-1.17338					-1.22879	0.733178
Pa_NA_RC_Contig07394											0.716333
Pc_Unigene45818				-1.5908					-1.37335
Pa_Contig00412				-0.888447					-0.697757	0.914999
Pa_Contig06122											0.934016
Pa_Contig02621				-1.06899
Pa_Contig05804								0.803035	-0.726798
Pa_Contig04419								-2.15344	1.56071		1.27987
Pa_Contig05222									1.24298		1.40651
Pa_Contig00770									-0.510614
Pa_Contig07209									-0.767519
Pa_Sin_GI32N0T02JW35Y												1.0041
Pa_Contig00433								-0.711528			0.731607
Pa_Contig02366			4.3514									-3.92829
Pa_Sin_GI32N0T02HAPLO								1.18167
Pa_Contig06431				-0.640108					-0.89195		-0.724033
Pa_Contig00140									-1.04087
Pa_Contig02628									0.65206
Pa_Contig00143									-1.01759
Pa_Contig04550				-1.86148				1.45348				1.16646			1.6329
Pa_Contig06814									1.53541		1.54104
Pa_Contig06452				-0.440335
Pa_Contig05559								0.739521
Pa_Contig05656															-0.578653
Pa_Contig01203									-0.656245	0.681978
Pa_Contig05943				-1.7549					-1.64428	1.09399
Pa_Contig03119								-1.04012
Pa_Sin_GI32N0T02IEJDM				1.09451								-1.41286
Pa_Contig06096				-1.02681					-1.18429	0.832393
Pa_Contig05043				1.02525					1.10065
Pa_Contig00804									-1.63976
Pa_Contig04914								-0.823697
Pa_Contig00360				0.927957				-1.07427	0.915003
Pa_Contig00665									-0.629934
Pa_Contig04046															0.441017
Pa_NA_F_contig06934									1.07727
Pa_Sin_HA66E9C01BFEF6		2.59103				2.79557			-2.0984
Pa_Contig00534			1.27076						-1.07224
Pa_Contig00999											0.473721	0.464444
Pa_Contig02036									0.819486
Pc_Unigene2208								1.39014
Pa_NA_RC_Contig07053									0.754528
Pa_Contig04804															0.927349
Pa_Contig05394									-1.2274
Pa_Contig03089				-2.21944
Pa_Contig03409								-0.719684		0.532987
Pa_Sin_HA66E9C01A4SH9											-1.21722
Pa_Contig05170								-1.07834			0.795043
Pa_Contig05393								-2.85333	1.93988
Pa_Contig00642				-0.729773					-0.650556	0.624082
Pa_Sin_GI32N0T02HLWYI											0.756812
Pa_Contig03420												0.529914
Pa_NA_F_contig06886				-1.36329
Pa_NA_RC_Contig06354									-0.938437	0.845879
Pa_Contig02207				0.773772								-1.03571			-0.958902
Pa_Contig00764										-0.460163
Pa_Contig01702				-0.552051
Pc_Unigene6179		-0.913988	-0.813793		-1.391	-1.48434
Pa_Contig05570				0.524629					0.599565		0.395961
Pc_Unigene12742						-0.818044
Pc_Unigene45818				-1.33725					-1.15335		-0.932512	0.966644
Pa_Contig04772				-0.671674					-0.720699
Pc_Unigene2403										-0.895507
Pa_NA_RC_Contig06561										0.962423
Pa_Contig02798									0.990626
Pa_NA_RC_Contig07188									0.570561
Pa_Sin_HA66E9C01BCHEY				-1.4216					-1.75955		-1.43056	1.20386
Pa_Sin_HA66E9C01BJ2GL				-1.05109					-0.909957
Pa_Contig07136				-0.895329					-0.997442
Pa_NA_F_contig07360				1.12724				0.900643	1.07113	-0.92207			0.989604		0.760229
Pa_Contig04093				-0.770496					-0.88014
Pa_Contig02221									-0.913192	0.910204
Pa_Contig03042				-2.14546					-2.98514	2.14802
Pa_Contig01736												0.596238
Pa_Contig04396											0.514903
Pa_Contig03029				-1.32589
Pc_Unigene25303		-1.70207	-1.67473	-0.748213	-1.42852	-2.21753
Pa_Contig06378				-0.738299					-0.95541	0.640099
Pa_Contig00392									-0.921935
Pa_Contig01658												-1.39338
Pa_Contig05821				0.79158
Pa_Contig01637												-1.0137
Pa_Sin_GI32N0T02HS7YS								-1.15667	-0.878217	0.805584					-0.907671
Pa_Contig00381									1.62097
Pa_Contig01191				0.996313					1.11002
Pa_Contig00830				-2.88365					-2.62531		-1.45763
Pa_Contig06518												-0.705234
Pa_Contig03356									-0.686167
Pa_Contig03342				-0.985632					-0.753219
Pa_Contig01680									0.650609
Pa_Contig04833											1.18789
Pa_NA_RC_Contig07374								1.28956
Pa_Contig02383									0.781579
Pa_Contig03165				-0.998893					-0.808329			0.742897
Pa_Contig00192															0.829769
Pa_Contig00724															0.67048
Pa_NA_RC_Contig04831									0.906742
Pa_Contig06580								-1.43727		1.14925	0.956091				-0.879166
Pa_NA_RC_Contig06866									0.46798
Pa_Contig07169									-1.337		-1.13433				-0.719062
Pa_Contig04063											-0.546326
Pa_Sin_GI32N0T02IKEEQ									0.46703		0.70962
Pa_Contig06397									-0.684479	0.571806
Pa_Contig01458				-1.61358				1.0906	-0.81503			1.05038
Pa_Sin_HA66E9C01ADMJ9										0.654167
Pa_NA_RC_Contig06866									0.452142
Pa_Contig02914									-0.63357
Pa_Sin_GI32N0T02J4TCA				0.659761
Pa_Contig05365				-1.64334				1.32459		0.910442	0.914841	1.02472			1.63388
Pa_Sin_HA66E9C01BAZXY				-0.879019					-1.32504		-1.05074
Pa_Contig03083		1.69258		-2.4767					-3.14787	1.7334	-1.41446
Pa_Contig06643												0.617598
Pa_Contig00977								-0.740285	1.03071		0.787648
Pa_Contig03821									-0.777927		-0.534671
Pa_Contig01984									2.42429	-1.20168	1.22261
Pa_Contig03143									0.686887
Pa_Sin_GI32N0T02G09CM															0.839662
Pa_Contig00058	-2.75359							-0.975443		1.27995	1.30029	-1.03935
Pa_Contig00364								-1.17454
Pa_Contig06521				-1.51357					-1.50925
Pa_Contig06187								-0.770094
Pa_Contig05182									-0.703831		-0.687527
Pa_Contig02371				-0.94022				-0.860722	-0.720285
Pa_Sin_HA66E9C01BMKPL									0.497568		0.602216				0.967868
Pa_Contig01570		1.18914	1.70604								-0.801894	-1.50664			-0.944766
Pa_Contig05632			-0.63109									0.600648			0.800275
Pa_Contig04510										0.452831
Pa_Contig02623				-0.982987						0.862066
Pa_Contig02420				-1.0008					-1.58864
Pa_Contig01247												-0.532961
Pa_Contig00209									-0.751396
Pa_Contig01555				0.706636					1.09932
Pa_Contig06195											-0.937064
Pa_Contig02706									-0.703241
Pa_Contig01435									1.23391
Pa_Contig03142			-1.52102	-1.42861					-1.22024
Pa_Contig02374			1.30843
Pc_Unigene40598									-1.61202
Pa_Contig01692				-1.21495					-0.960127
Pa_Sin_HA66E9C01ANAPC			1.69235									-1.47656
Pa_Contig06048										-0.64169
Pa_Sin_GI32N0T02HPN87									-1.14219		-1.19241
Pa_Sin_GI32N0T02G8S6D									-0.753356
Pa_Contig02378									0.534474
Pa_Contig03074												0.55408
Pa_Contig00040								-1.21705
Pc_Unigene58779									0.591832
Pa_Contig05717									0.809638
Pa_Contig00504									0.96071
Pa_Contig02030									0.78932
Pa_Contig02527								-1.12271				-1.36929
Pa_Sin_HA66E9C01BCKF1				-0.576877					-0.898703		-0.548844
Pa_Sin_HA66E9C01BHRGM				-0.864693				0.898592	-0.765646
Pa_Contig02474			-0.755983	-1.14935				0.695812	-0.731349			0.950702
Pa_Contig02680												0.618573
Pa_Contig03009									0.753423
Pa_Contig05097											-0.707547
Pa_Contig07160				0.564985					0.46805
Pa_Contig03311									-0.661413
Pa_Contig03903									-0.509963
Pa_Contig02077												0.523102
Pa_Contig00551												-2.05506
Pa_NA_F_contig07329	-1.06198									1.61846	1.85954	-0.869635
Pa_Contig03778				0.597226				-0.644919	0.603257
Pa_Contig07496			0.882004									-1.01913
Pa_Contig05246				0.95009								-1.2967
Pa_Contig00265									1.56682	-1.40492
Pa_Sin_GI32N0T02I8ZWD										-1.00987
Pa_Contig00050									-1.40485
Pa_Contig06017			2.11925									-1.43445
Pa_Sin_HA66E9C01AYR4N			-0.822062									0.688318
Pa_Contig02433															0.807284
Pa_Contig00245									0.968698
Pa_Sin_GI32N0T02H7MA4										0.789742
Pc_Unigene44965			-0.887865	-1.26517
Pa_Contig06277											1.16761
Pa_Contig05975			-0.712748
Pa_Contig01478			1.06932						-1.08866						-1.30064
Pa_Contig03597										1.29707
Pa_Sin_GI32N0T02G24RF				1.10111
Pa_Contig01774															0.696502
Pa_Contig07384												-0.729309
Pa_Contig03100				-1.27145					-0.950682
Pa_Contig04738				-1.08312				0.705027	-1.12938		-0.642906
Pa_Contig01938				-1.14857					-1.75948		-1.3579
Pa_Contig07093								-1.56955
Pa_Contig06123			0.80531									-0.695254
Pa_Contig00194											-0.560658
Pc_Unigene68482									0.79621
Pa_Contig03031									0.881605	-0.750345
Pa_Contig00305								-1.37864	1.60283		1.82992
Pa_Contig00277						-1.74397			1.23971	-1.00919			1.48393		1.61596
Pc_Unigene39443															-2.33712
Pa_Contig06927				-0.63527					-0.511615	0.568191
Pa_Contig02068				-1.96445					-1.85757
Pa_Contig00893									0.464527
Pa_Contig05437				-0.87046					-1.06709
Pa_Contig01516									-0.994489
Pa_Contig04345								-1.35553	0.78742			-0.958588			-1.12576
Pa_Contig02902									-0.729214
Pa_Contig03287				1.36641				-1.90105	1.09262						-1.67039
Pa_Sin_HA66E9C01ABPO5											-0.952619
Pa_Contig03250												1.39373
Pa_Contig02858									-0.924914
Pa_Contig02068				-1.7658					-1.73863
Pa_Contig01782															-1.60193
Pa_Contig04576									-0.88452
Pa_Contig01717									-0.616124
Pa_Contig05259								-0.721987	0.650937
Pa_Contig06877												-0.654476
Pa_Contig01277						-1.15267
Pa_Sin_GI32N0T02GUF39										1.33196
Pa_Contig06977												-1.51162			-1.47613
Pa_Contig00452									0.789312		0.779981
Pa_Contig03435											1.19141
Pa_Sin_HA66E9C01BHYDF															0.890878
Pa_Contig03487								-1.08429							-1.17347
Pa_Contig03956									0.649064		0.515067
Pa_Contig01639												-0.856337
Pa_Contig01036								-1.14442
Pa_Sin_GI32N0T02IK9BV				-0.541757
Pa_Contig06973				1.03615								-0.987538
Pa_Contig00889									2.43676
Pa_Contig02211			1.59834						-0.961064			-1.18105			-1.01204
Pa_Contig05862									-1.12067
Pa_Contig05688				0.517697					0.534702		0.540743
Pa_Contig00317									0.661148
Pa_Contig00667										0.610355	0.451761
Pa_Contig05191				-0.662133
Pa_Contig00434				1.16593
Pc_Unigene66640rev									-0.808419
Pa_Contig00243								-0.685464	-0.844379
Pa_Contig05678									1.48692
Pa_Contig03135			-2.65496
Pa_Contig03009				0.641577					0.754798	-0.665567
Pa_Contig01100									-0.750793
Pa_Sin_GI32N0T02GD3FW								0.602459							0.920148
Pa_NA_RC_Contig07431											0.666631
Pa_Contig03107								-0.601175	0.69068
Pa_Sin_GI32N0T02GV1IP										-2.2151	-3.37188				-2.79996
Pa_Contig05438									-0.576857
Pa_Sin_GI32N0T02FYYOT									0.932306
Pa_Sin_GI32N0T02GTAO6								1.61341
Pa_Sin_GI32N0T02I9WFV				0.741371
Pa_Contig00810									1.49222			-1.27611
Pa_Sin_GI32N0T02IU96W									-0.705808			0.864588
Pa_NA_RC_Contig06958											0.698247
Pa_Contig00459									-0.910734	0.617014
Pa_Contig04350				0.958557								-1.05989
Pa_Contig03965									0.879432	-0.942815
Pa_Contig03618									-1.0321
Pa_Contig01406									0.809499
Pa_NA_RC_Contig06965										1.46678
Pa_NA_F_contig07655									0.385018		0.4817
Pa_Contig02341									1.58745		0.997265
Pa_Contig00954	-1.01599
Pa_Contig03149									-0.641569	0.476357
Pa_Contig00242									1.75632
Pa_Contig02328									-0.526768		-0.632175
Pa_Contig05449											1.09281
Pa_Contig02110									-1.02944	1.01547
Pa_Contig04838									0.974615		0.902888
Pa_Contig02893									-0.676625
Pa_Contig05939									-0.680472		-0.639605
Pa_Contig04850				0.776897					1.17811		1.06116
Pa_Contig02146				1.61567					1.52725
Pa_Sin_GI32N0T02HL7F3									0.595987	-0.508447
Pa_Contig00114				1.29134					1.60577	-1.23094
Pa_Contig06239										0.652969
Pa_Contig04732				-0.687652
Pa_Contig06453										-0.366562
Pa_Contig01607												1.30109
Pa_Sin_GI32N0T02GQVZ4				1.09987
Pa_Sin_GI32N0T02GUZ8Y									0.724728
Pa_Contig06696								0.865475
Pa_Sin_GI32N0T02IH29R									-0.774943		-0.895764
Pa_Contig00269									1.56053
Pa_Contig04237									1.11153
Pa_Contig06613											0.544085
Pa_Contig01413									1.04307		0.921334
Pa_Contig00167								-1.10392
Pa_Contig05865									-1.03208
Pa_Sin_HA66E9C01A5P54									-0.448987						0.55721
Pa_Contig03300								-2.19303
Pa_Contig03282				-0.554424								0.444169			0.710688
Pa_Sin_GI32N0T02II1WV															-2.03129
Pc_Unigene34848						-1.67261				-1.26578					1.44065
Pc_Unigene2408								1.08383
Pa_Contig04458				-0.680376					-0.794947	0.804104
Pa_Contig05155				-1.30863					-1.79156	0.887655	-0.903907
Pa_Contig01551									0.682926
Pa_Contig04796				1.40215					1.22914		1.06887
Pa_Sin_GI32N0T02HZYT9			-0.837687
Pa_Contig04986									-1.07289
Pa_Contig03005				-0.929956		0.933207			-1.22081	0.676197		0.814677
Pa_Singletons_GI32N0T02FMIHS								0.833486							1.19911
Pa_Contig05219				-0.889383				0.747497	-0.886374			0.635486			0.746731
Pc_Unigene21531						1.02042
Pa_Contig03035								0.815546	-0.685797
Pa_Contig03669									0.720694
Pa_Contig00535								-3.00928
Pa_Contig02154			-2.84079
Pa_Contig05876										0.517274	0.637259
Pa_NA_F_contig06354				-1.93979				1.50334				1.12514			2.03677
Pa_Contig04429				-1.30774					-1.25095	1.58053
Pa_Contig03033															0.715383
Pa_Contig04968				-1.41833					-1.5668	0.90029		0.75949
Pa_Sin_GI32N0T02H94RP				-0.974471					-1.30757		-0.815779
Pa_Contig02469						-0.732353			0.716957
Pa_Contig07316									-0.842576		-0.610431
Pa_Contig00513									-0.673368		-0.616482
Pa_Contig02636												-0.619052
Pa_Contig01506												-0.806327
Pa_Sin_GI32N0T02IEPQ1									-0.825374
Pa_Singletons_GI32N0T02FMIHS								0.651849							1.00345
Pa_Contig00302												0.6315
Pa_Contig04437															0.73299
Pa_Contig00388								-0.768106
Pa_Contig00047				1.18211
Pa_Contig06725									-2.38128	2.1465
Pa_Contig01374									1.92422		1.65108		1.57644		0.940094
Pa_Contig00835															-0.836215
Pa_Contig01827			3.01026									-2.05901
Pc_Unigene2403										-0.867906
Pa_Contig02596				-1.28856					-1.26337		-0.855406
Pa_Contig05266				0.839085
Pa_Sin_HA66E9C01BE0YC											0.824379
Pa_Contig02792				0.817761					1.16525		0.827512
Pa_Contig02970											0.819405
Pa_Sin_GI32N0T02I0RF7									-0.754121	0.797797
Pa_Contig06124				0.479608							0.631822
Pa_Contig00195															0.73868
Pa_Contig02424															0.792143
Pa_Contig05907									0.89293
Pa_Sin_GI32N0T02GP3HA				1.01283
Pa_Contig00469									-0.799732			0.605731
Pa_NA_RC_Contig07163									-1.03997
Pa_Contig02501				0.71204
Pa_Contig04025															-0.845072
Pa_Contig01682			-0.477543	0.44091
Pa_Contig02526									-0.653501
Pa_Contig03249								-0.745288							-0.865011
Pa_Contig03204				-0.65075						0.615544
Pa_Contig04219										1.04581
Pa_Contig05700				1.10613					0.870009			-0.63994
Pa_NA_RC_Contig06870								-1.08877
Pa_Contig01833									-1.45196		-1.14348
Pa_Contig00178				-1.9144					-1.95654	1.41081
Pa_Contig01684									0.958222		1.39163
Pa_Contig00623												1.51181			2.1443
Pa_Sin_GI32N0T02JALWD			-0.786635			-0.859814			0.608674	-0.671237					0.838617
Pa_Contig02243													0.665703
Pa_Contig05703										0.478108
Pa_Contig04407				-0.549326							0.666474				0.773273
Pa_Contig04937									-1.3819
Pa_NA_RC_Contig00825			0.995151
Pa_Contig01556	-1.18064			-1.16272				1.13583				1.55914	1.40534		1.79399
Pa_Contig06163									-1.23892
Pa_Contig04103				-2.16684					-2.08889		-2.03836
Pa_Contig03033									0.535991
Pa_Contig00897				-1.38035					-1.56388
Pa_Contig04004											0.535745
Pa_Sin_GI32N0T02IW88B									-0.799686
Pa_Contig04714				-1.83346					-1.8806	1.52702		1.28513
Pa_Contig02119			-0.858103					0.64333				0.629333
Pa_Contig04646											-0.529477
Pa_Contig01801									1.08126		1.11521
Pa_Contig00414			3.01089									-2.67138			-2.55337
Pa_Contig00077								-1.00656
Pa_Sin_GI32N0T02F0WFH				-1.25666					-1.35632		-1.05511
Pa_Contig04558									-0.794732
Pc_Unigene65283								0.769363							0.73396
Pa_Sin_HA66E9C01AF7AR								0.656659				0.611559			0.796504
Pa_NA_F_contig07421									0.580812						0.725642
Pa_Sin_GI32N0T02IQ2FC									0.612235
Pc_Unigene46620									0.744219
Pc_Unigene2213				-1.75268					-1.92147		-1.22485
Pa_Contig02270									0.764299		0.694607
Pc_Unigene45274			-0.990662		-1.24954	-2.10829
Pa_Sin_GI32N0T02GU5QQ									0.822245
Pa_Contig00293									-1.9811
Pa_Sin_GI32N0T02FRUNV															-1.35859
Pa_Contig04822				-1.24724					-1.2575	0.92947
Pa_Contig01673											-0.640084
Pa_Contig06538				-0.73719
Pa_Contig00107									1.1266
Pa_Contig00077								-1.08863
Pa_Contig01069									-0.71174		-0.807841
Pa_Sin_GI32N0T02FJFN4									-0.905841
Pa_Contig01422			2.28891									-2.5097
Pa_NA_RC_Contig06837						-0.932709
Pa_Sin_GI32N0T02I0RF7					-0.99262	-0.766222		0.624107	-0.576323	0.545378
Pa_Contig05004									1.70314
Pa_Contig00821												0.712935	0.797017		0.626895
Pa_Sin_FZ03KKT01BHBRL									-0.943652
Pa_Contig02647															-1.04958
Pa_Contig00769				-1.00944					-1.41328		-0.955374
Pa_Contig01550			3.31154									-2.69741
Pa_NA_F_contig07455								0.762324
Pa_Contig02443				-0.80467					-0.480656
Pa_Contig06844									0.647342
Pa_Contig00571				-1.77845					-2.28391	1.59683		1.25332
Pa_Contig02144										0.538756
Pa_Contig06377								-1.13177	1.02073
Pa_Contig01640						2.1864		-2.28941			1.49155	1.72255
Pa_Contig01474				-0.750011								0.816828
Pa_Contig01237															-0.627292
Pa_NA_F_contig06479	-1.20326			-0.716189						1.36201	1.28901
Pa_Contig04516											-0.525716
Pa_NA_F_contig07131									-0.920572		-1.13876
Pa_Contig02474				-1.0939				0.88894	-0.783215			0.641984
Pa_Contig04820											0.557723
Pa_Contig00042				0.926702					1.05496	-0.828436
Pa_Contig00152									-0.646759
Pa_Contig00935												0.486583
Pa_Sin_GI32N0T02JR39F				1.0349					1.34813	-1.06124
Pa_Contig06023									-0.892561
Pa_Contig01449											-1.00776
Pa_Sin_GI32N0T02H5NNG									-0.692431
Pa_Contig04097								-2.70135	2.0864		2.07443
Pa_Sin_GI32N0T02GB3DP				-0.551086		-0.565094
Pa_Contig00895									-1.71642		-1.87537
Pa_Sin_HA66E9C01ADJVD				-0.98585					-1.23167		-0.862346
Pa_Contig03578									-0.875308
Pa_Contig03137										0.587618
Pa_Contig00828		-0.90356
Pa_Contig06598				-1.19602					-1.63345
Pa_Sin_GI32N0T02FI9DV								1.27287							1.38042
Pa_Contig02302									-0.972195
Pa_Contig07403									1.76996		1.58054
Pa_Contig04591									-0.539016
Pa_Sin_HA66E9C01BPZ2P									-1.10192
Pa_Contig03709											1.42628
Pa_Contig03452									1.64102		1.23144
Pa_Contig04203									-0.55767		-0.653474
Pa_NA_F_contig03835			-1.0167
Pa_Contig06098											-0.641529
Pa_Contig04545									0.640101
Pa_Contig00451								0.941776	-0.882845
Pa_Contig06638										-0.994735	-0.87358
Pa_Contig05594												0.817571
Pa_Contig02671									-0.795624
Pa_Contig03653									0.832626
Pa_Contig04493				0.966763					0.779994
Pc_Unigene39443															-2.41649
Pa_Contig04018								-1.09072
Pa_Contig00542				1.96026				-2.9068	2.10278		1.83481
Pa_Contig07428				0.504707
Pa_Contig03985									1.03816		0.984597	0.777752			1.30088
Pa_Contig02540								-1.91299	1.45828		1.50519
Pa_Contig02796		0.807823		-1.03139					-1.06641	0.942972
Pa_Sin_GI32N0T02G1P11									-0.734814	1.09597		-0.858501
Pa_Contig00707				-0.882573					-1.65981		-1.69577
Pa_Contig02345									-1.03826
Pa_Sin_GI32N0T02JRPI8												-1.34597
Pa_Contig02924					1.12735
Pa_Contig01462									2.1282		1.76288
Pa_Contig00576									1.01062		0.73707
Pa_Contig03997				-0.584721					-0.749351	0.586281
Pa_Contig02466				-1.01561				1.16438		0.897716	0.715471	0.875767			1.19382
Pa_Sin_GI32N0T02ICOPX				-1.1341					-1.10199
Pa_Contig07157								-1.71292
Pa_Contig07283		-1.10294	-1.01039	0.81204								1.04423
Pa_Contig05344															-0.707167
Pa_Contig01036								-1.19859
Pa_Contig02886				-0.652651					-0.977138		-0.50443
Pa_Contig05836									-0.61674
Pa_Sin_GI32N0T02G0W7A									-1.40055		-0.999465
Pa_Contig00524															0.884162
Pa_Contig05159				-1.12739					-1.56515		-0.936608
Pa_Contig03701										1.67217
Pa_Contig07147									-0.468009		-0.573812
Pa_Contig02459									-0.655302
Pa_Contig03058									0.856189
Pa_Contig01794									2.46
Pa_Contig00925		1.38987		-1.25379					-2.14681		-1.58671		-1.23622
Pa_Contig03234								-0.920761
Pa_Contig03304										-0.762594
Pa_Contig00111									0.871348
Pa_Sin_HA66E9C01ABFV2				-1.86803					-1.49499
Pa_Contig02442				-0.722368					-0.750122
Pa_Contig02411												-0.907565
Pa_Contig00600				1.83313
Pc_Unigene15350			-1.26034			-1.3835
Pa_Sin_GI32N0T02GRSBG								-0.639285
Pa_NA_RC_Contig07658			-0.657688
Pa_NA_F_contig07376				0.706741
Pa_Contig00170									-0.944581		-0.993468
Pa_Contig01145				-0.733629
Pa_Contig00070				0.58588
Pa_Contig02969									1.64897	-1.50278
Pc_Unigene57900									0.896206
Pa_Contig06346								0.856538							0.71885
Pa_Sin_GI32N0T02FXVCK									-0.529115
Pa_Sin_HA66E9C01BJOK1									-1.7679
Pa_Sin_GI32N0T02JH34K															0.821368
Pa_Sin_GI32N0T02H6A1Y									-0.614613
Pa_Contig05999				0.786283				-0.944417	0.55095						-0.829189
Pa_Sin_HA66E9C01AZLZP									-0.948446
Pa_Contig02227											0.900763
Pa_Sin_GI32N0T02F0QWY				0.539257					0.540667
Pc_Unigene13900															-2.67739
Pa_Sin_FZ03KKT01B9EHS									0.887188
Pa_Contig03011				-0.843307					-0.898876	1.02588
Pa_Contig02624												-1.13795
Pa_Contig02794			2.08355									-1.70466			-1.66027
Pa_Sin_HA66E9C01BF876				-1.33444						0.920648					0.962119
Pa_Contig00282								-0.996802	-0.883858
Pa_Contig00131				1.61147					1.83895	-1.19334
Pa_Sin_GI32N0T02GAMSR						-1.08183
Pa_Contig02621				-0.986153
Pa_Contig00899									0.698414
Pa_Sin_GI32N0T02GAHT1				-0.899196					-0.699341
Pa_Contig07499										-0.60439
Pa_Contig05579				-2.31087					-2.70555	1.23207	-1.47348
Pa_NA_RC_Contig07458									0.457925
Pa_Sin_GI32N0T02I40AL			-1.26884			-1.50198
Pa_Contig03436									0.53619
Pa_Contig07316									-0.623225
Pa_Contig04825									0.860002		0.63097
Pa_Contig06969									-1.21202
Pa_Contig01593								-2.79382
Pa_Contig02222									0.552769
Pa_NA_RC_Contig07524									0.500416
Pa_Contig00929			1.44471									-1.75623
Pa_Contig06783								-1.13968
Pa_Sin_HA66E9C01A3AO1									0.622851
Pa_Contig04577								-1.05129
Pa_Contig01522				-0.768637		1.02302
Pa_Contig07016				-3.40954					-3.57798	2.53409		1.92179
Pa_Contig01066				-1.01294					-1.05463			0.869134
Pc_Contig78872												0.828726			0.804716
Pa_Sin_GI32N0T02G3TUJ						1.04182						1.04764
Pa_Contig00082									1.01573
Pa_Contig04332									-0.79307	0.732601
Pa_NA_F_contig03835				-0.688114					-0.556382
Pa_NA_RC_Contig05386									0.614958
Pa_Sin_HA66E9C01AYR4N			-0.769563					0.870071
Pa_Contig05294									1.1049
Pa_Contig01250								1.01743			-0.853629
Pa_Sin_HA66E9C01AFD1S			-0.837696
Pc_Unigene49358				-0.630293
Pa_Contig04951				-1.70514				1.51858	-2.60299		-1.64387	1.3927
Pa_Contig02108										-0.650028
Pa_Contig00172									-1.11607		-1.45521
Pa_Contig03539				-1.59108					-1.81896		-1.95632
Pa_Contig06996				-1.04745					-1.14529
Pa_Contig00342												-1.05048
Pa_Contig00105				-0.776167					-0.732773
Pa_Contig00962	-1.1183								-0.65811	0.883055
Pa_Contig03069									0.648108		0.714507
Pa_Contig03507				-0.58434
Pa_Contig03983												-1.29225
Pa_Contig04305								0.856072
Pa_Contig03188											1.74147
Pa_Sin_GI32N0T02HP13S									-1.64755		-1.17234
Pa_Contig02652				0.632531
Pa_Contig03800				1.3496								-1.48233			-1.31372
Pa_Contig00751				-2.02986		1.66201			-2.41458		-1.6201
Pa_Contig01507									-1.54487
Pa_NA_F_contig04361										1.05515
Pa_Sin_HA66E9C01ASDF3									0.870178
Pa_Contig00183															0.858643
Pa_Sin_GI32N0T02JXG97						0.598972
Pa_Contig00891				-1.5524					-2.44678	1.48004
Pa_Contig01729				-1.33123					-2.26329		-1.30746
Pa_Sin_GI32N0T02GXRQO								1.04057
Pa_Contig03240				-1.06977					-1.01226	0.907399
Pa_Contig01429				-3.58351					-3.54934	2.63591		2.22055
Pa_Contig00988				-1.25072					-1.17481	0.963891
Pa_Contig00160								-1.66039				-1.14421			-1.23646
Pa_Sin_GI32N0T02IIVAC									-0.775192
Pa_Sin_HA66E9C01BUKP3						-0.863746
Pa_NA_RC_Contig06717								-0.896948			0.687255
Pa_Contig05475									-1.321
Pa_Contig01763								-1.3768				-0.887482			-1.11449
Pa_Contig01338										1.43795		-1.40558
Pa_Contig02169		-1.26832							1.20989		1.18921
Pa_Contig00931								-1.31442
Pa_Contig03194											0.726152
Pa_Contig07104											0.760141
Pa_Sin_GI32N0T02GTSSX				0.532771					0.487544
Pa_Contig03107									0.619808
Pa_Contig04732				-0.775473					-0.664744
Pa_Contig02551				-1.64663					-2.05668	1.35495
Pa_Contig02043										1.35183	1.42612
Pa_Sin_HA66E9C01A94Q0			1.30436
Pa_Contig02423									1.59846		1.06926
Pa_Contig03162												0.674433			0.793384
Pa_Sin_HA66E9C01AWBX0	-1.37025
Pa_Contig06641									-0.897297						-0.965211
Pa_Sin_GI32N0T02FOBO6				0.630255					0.57826
Pa_Contig00478												-0.960611	-0.890443
Pa_Contig00142									0.8946
Pa_Contig07665				-3.28055					-2.99974	1.98286
Pa_Contig05062									-1.28448	0.908253		0.770872
Pa_Contig00845								-0.98404
Pa_Sin_GI32N0T02GS0JQ								-1.01419
Pa_Contig00349									0.690281		1.07174
Pa_Contig01775								-0.734731
Pa_Contig01575												-0.645841
Pa_Contig06996				-1.00491					-1.30751
Pa_Contig07614										0.787696
Pa_Sin_GI32N0T02FU94X				-0.759171					-0.88563		-0.808936
Pa_Contig02505									-0.557599	0.896258
Pa_Contig00598									-0.445169
Pa_Contig00091											-1.24684
Pa_Contig01157				-1.07805					-1.08943	1.01772
Pa_Sin_HA66E9C01A1OE8									-1.30537			1.53508			1.63041
Pa_Sin_GI32N0T02IONBD									-0.938707
Pa_Contig04201									0.741509	-0.809806
Pa_Contig04336											1.45315
Pa_NA_RC_Contig07541								0.8068
Pa_Contig00448									1.37415	-1.0733
Pa_Contig02382									0.650407
Pa_Sin_HA66E9C01AIKRK											0.671766
Pa_Contig02922								0.814222	-0.749916
Pa_Contig02987												0.807196
Pa_Contig03369												-0.586436			-0.684045
Pa_NA_F_contig07397									0.455132
Pa_Contig04542									1.34145
Pa_Contig00639				1.19446					1.69973	-1.11841
Pa_Contig00471				-0.725388
Pa_Contig04037				0.799752					1.17446		0.690783
Pa_Contig00356												0.544512
Pa_Sin_GI32N0T02GGIH1				0.793398
Pa_Contig02626				1.59244					1.62274		1.27618
Pa_Contig03396								-2.41517
Pa_Contig00710											0.687194				0.839922
Pa_Contig01569								-2.5052							-2.09708
Pa_Contig01287										0.640793
Pa_Contig04845				-0.46016					-0.623503	0.571975
Pa_Sin_HA66E9C01BV8DZ				-0.567325					-0.82234		-0.531812
Pa_Contig00131				1.69309					1.76123	-1.26464
Pa_Contig04268				-1.65453					-1.7976	1.42689
Pa_Contig07579		-0.945215	-0.893841			-0.917739									0.689608
Pa_Contig00523									-0.499265			0.655074
Pa_Contig00338									0.633986
Pa_Sin_HA66E9C01AJOOR									-0.531752
Pa_Contig03879												0.649058
Pa_Contig03453				-1.23385					-1.43535
Pa_Contig03287				1.30026				-1.8187							-1.62165
Pa_Contig01544									0.548135
Pa_Contig07491										-0.515801
Pa_Contig07535									0.951358
Pa_Sin_GI32N0T02I2OTI				-0.568198					-0.483397
Pa_Contig07023								-1.4024	0.891646		0.848949
Pa_Contig06493				0.492216
Pa_Sin_GI32N0T02G4L2H									-0.374798
Pa_Contig04015									2.59244	-1.5499
Pa_Sin_GI32N0T02IHOZL															-0.554393
Pa_Contig03961									1.47887
Pa_Sin_GI32N0T02GA3O0									-0.489575	0.537818
Pc_Contig2921						-1.00846
Pa_Contig03379											0.77885
Pa_Sin_GI32N0T02JYMLP									-0.554273
Pa_Sin_HA66E9C01BIZEN									-0.531063
Pa_Sin_GI32N0T02I2ENM								0.950548		-0.772788	-0.687085
Pa_Sin_GI32N0T02H3A4Z									-0.85608
Pa_Sin_GI32N0T02GI8BC				-0.755204
Pa_NA_RC_Contig07581		-1.27489	-1.32365
Pa_NA_RC_Contig06504				0.545609
Pa_Contig00855				-3.4034					-3.12297			1.92643
Pa_Contig03313				-0.941512					-0.835582	0.580577
Pa_Sin_HA66E9C01BM4YZ				-1.01192
Pa_NA_F_contig04762											0.848191
Pa_Contig07209									-0.711
Pa_Contig07316				-0.55916					-0.838632		-0.56993
Pa_Contig00332									1.49281		0.905275
Pa_Contig02114									0.995956		0.959454
Pa_NA_RC_Contig07038															-1.27091
Pa_Contig04791												0.725734
Pa_Contig06887									-1.4394
Pa_Contig03115												0.708643
Pa_Contig02758									-0.546694		-0.774786
Pa_Contig01898				0.723396
Pa_Contig06808								-2.77102	1.8156
Pa_Sin_GI32N0T02G0MOO			-1.03198									1.10218
Pa_Contig01652								-2.9333	2.62234		2.25125
Pa_Sin_GI32N0T02F6BBQ				-0.9602					-1.1558
Pa_Contig00371						1.49457		-1.68458							-1.38126
Pa_Sin_HA66E9C01A9754			2.40485									-1.96238
Pa_Contig00610									1.31941
Pa_Contig05819								-1.03084							-0.850654
Pa_Contig04746									-0.883273		-0.695004
Pa_Sin_GI32N0T02I86A3								0.864668
Pa_Contig00275											-0.684968
Pa_Contig04189															0.712244
Pa_Sin_GI32N0T02H5NNG									-0.575183
Pa_Contig02256												-0.922248
Pc_Unigene9104		-0.90848	-1.09426		-1.2669	-1.86963		0.934134			-0.806766				0.782883
Pa_Contig03353				-0.774814					-0.72253	0.593686
Pa_Contig03001									-0.525055
Pa_Contig06520								-3.24341							-2.16918
Pa_Contig01992									-0.419818
Pa_Contig07093								-1.64192
Pa_Contig02010									0.803495		0.988747
Pa_Contig03349										0.773998
Pa_Sin_GI32N0T02GFKB0											-0.503775
Pa_Contig00925		1.42312		-1.14803					-2.17951		-1.65104
Pa_Contig01432									1.06269	-0.773651		0.908291	1.24062		0.933802
Pa_NA_RC_Contig07370				-0.905355					-1.10166	0.853527		0.790773
Pa_Sin_HA66E9C01BSDKC									-0.761218
Pa_Contig01010									0.688601
Pa_Sin_GI32N0T02GJV7G												-1.16304
Pa_Contig02835										2.68658	2.34151
Pa_Sin_GI32N0T02I0F09										1.37003
Pa_Contig00183											0.682414				0.88201
Pa_Sin_HA66E9C01BOVWZ									-0.473752		-0.476285
Pa_Sin_HA66E9C01AGM0T				-1.82209				1.7117	-2.2928	1.69949		1.59206			1.52241
Pa_Contig04105								-0.809606		0.899531	0.691915
Pa_Contig04179				-2.75009	-2.19902	-1.59004		2.83909	-1.6434	1.2128				2.20105	2.56116
Pa_Contig02508									0.971964
Pa_Contig02523								-1.23648
Pa_Contig06304				-1.57973					-1.69032	1.03538
Pa_Contig03946												-1.08025
Pa_Sin_GI32N0T02GBMT8									-0.502575
Pa_Contig06887									-1.42799
Pa_Sin_GI32N0T02GEXNK								0.654349	-0.548086
Pa_Contig02570															-0.596641
Pa_Contig01906									-0.80708
Pa_Contig03804				-0.733489					-0.931483		-0.61183
Pa_Contig02258									0.915721
Pa_Contig02020			2.1535									-1.58376
Pa_Contig01428								-1.40146
Pa_Contig04472									-0.80756
Pa_Contig00233									-1.45436		-0.8959
Pa_Contig03488				1.19257					1.41634
Pa_Sin_FZ03KKT01CC4GY								-1.86763							-1.50796
Pa_Contig00898												0.70048	0.902855		0.740521
Pa_Contig07316									-0.887163
Pa_Contig03251											0.473294
Pa_Contig06377				1.1882					1.00542
Pa_Contig02803				-0.597843					-0.803593
Pa_Contig00776										1.37556	1.13751	-1.22424			1.24312
Pa_Contig04399				-0.701381					-0.667952
Pa_Contig04415											0.798516
Pa_Contig06157											0.539412
Pa_Contig01045				-0.91873					-0.660285	0.969202		0.712437
Pa_Contig05634									-1.15405		-0.735376
Pa_Contig05514									-0.826482
Pa_Sin_GI32N0T02HKIDU									-1.07351
Pa_Contig01846			-1.20418	-0.952079								0.977061
Pa_Contig00349									0.592646		0.904034
Pa_Contig06254									-0.981244
Pa_NA_RC_Contig06825												0.657449
Pa_Sin_HA66E9C01A64VB				-1.14768					-0.990141
Pa_Contig06913									0.658647
Pa_Contig03840				-1.51446					-1.75136	0.998091
Pa_Contig00133											0.480264
Pa_Contig03148									-0.596675		-0.676994
Pa_Contig02965												0.667149
Pa_Sin_GI32N0T02J405Y				-1.95683					-1.61394
Pc_Contig145768				-1.66741
Pa_Sin_HA66E9C01A1OHK				-1.81005					-1.58818
Pa_Sin_HA66E9C01ARY1I	-2.91063
Pa_Contig00196								-1.19001
Pa_Contig04564									-0.61635
Pa_Contig01329				0.677242
Pa_Contig03028									-0.560136
Pa_Contig03087												0.607315
Pa_Contig00840									-0.869317	0.799435
Pa_NA_RC_Contig07313									0.82337
Pa_NA_F_contig07644									0.915853
Pa_Sin_HA66E9C01ALALK	-1.32511									0.791169
Pa_Contig00113								0.52501							0.503699
Pa_Sin_HA66E9C01BGIH2				-1.76412					-1.48589		-1.13175
Pa_Contig02150									0.960064		0.99514
Pa_Contig00109								-0.482877
Pa_Contig02151								-0.730216				-0.540679			-0.567009
Pa_Contig02679									-0.760712
Pa_Contig02653									-0.609615
Pa_Contig05047									0.525394
Pa_Contig04782				-1.0062				0.924354	-1.27663		-0.831426
Pa_Contig06873				-2.89612					-3.29844	1.74513	-1.55331
Pa_Contig00259									0.697434
Pa_Contig03109											-1.20676
Pa_Contig04843									0.575455			-0.64285
Pa_Contig06582												-0.77185			-0.875497
Pa_Contig01486									-0.501907		-0.594945
Pa_Contig00749				0.487617						-0.539346
Pa_Contig00637									1.02227
Pa_Contig01942												0.644269
Pa_Contig00660											1.26487
Pa_Contig03862				0.760852					1.12621
Pa_Contig03549									-1.06741
Pa_Sin_GI32N0T02FRX5B												-0.545567
Pc_Unigene2531				0.961939					0.885602
Pa_Contig03007									0.650969						0.652206
Pa_Contig00576									0.996536		0.799499
Pa_Contig07052			-0.554861
Pa_Contig05925				-0.507357
Pa_Contig00427									0.669903
Pa_Sin_GI32N0T02GBWC7									0.433155
Pa_Contig00187										-0.584113
Pa_Contig04008									0.77783
Pa_Sin_GI32N0T02FWPQM									-1.49376
Pa_Contig02738				-0.662949					-1.07926		-1.2099				-0.808918
Pa_Contig00661											-1.3273
Pa_Sin_HA66E9C01AJVVB				-0.80026					-0.83639
Pa_Contig02366			4.3617									-3.85717
Pa_Contig04007									1.33206
Pc_Unigene54550				-0.802138							-0.560588
Pa_Contig05829				-0.984741					-1.26119
Pa_Contig04890									-1.10202						-1.41621
Pa_Contig03271				-0.625377					-0.914566		-0.665606
Pa_Contig03101												0.476716
Pc_Unigene11638						-0.937679
Pa_Sin_GI32N0T02F2QAG				1.06081
Pa_Contig04833											1.20772
Pa_Contig03042									-2.6288			2.08731
Pa_Contig05764									0.54949		0.52341
Pa_Contig00207									-0.86046	0.882828
Pa_Contig01411				0.803652
Pa_Contig06117				1.20458
Pa_Contig05965									-0.457998
Pa_NA_RC_Contig06812									0.702847		0.558922
Pa_Contig00279				-0.739413					-0.483319
Pa_Contig04741				-1.7674					-1.34896		-0.887651
Pa_Sin_GI32N0T02G6SDZ				0.524135
Pa_Contig01332				-0.710647						0.813045
Pa_Sin_GI32N0T02FRI60						-0.824697
Pa_Contig06217									1.18484		1.25545
Pa_Contig02560								0.644925	-0.47272
Pa_Contig03745				0.996136
Pa_Contig06531									-1.4066	0.917051
Pa_Contig03642								-1.02443
Pa_Contig04810				-1.10475					-1.18087		-0.762804
Pa_Sin_GI32N0T02GQD1T				-1.35272					-1.7056		-1.27655
Pa_Contig00111									0.794402
Pa_Contig00938				-0.936421					-0.941343
Pa_Sin_GI32N0T02JMZ8N										1.00708
Pa_Contig05316	-1.3165			-0.645123				-0.736524		0.725001
Pa_Sin_GI32N0T02I39D2									0.609924	-0.664979
Pa_NA_RC_Contig06717											1.7758
Pa_Contig00204									1.33054		1.29876
Pa_Contig00967									-1.5303
Pa_Contig03044								-1.50222	-1.06081	1.07863					-0.971342
Pa_Contig00274				-1.09257					-0.900023
Pa_Contig02421				-0.557249
Pa_Contig03169				-0.609639
Pa_Contig01919				1.29317				-0.912667	1.08935		0.68582
Pc_Unigene9104						-1.70613
Pa_Contig06629															-0.835162
Pa_Contig00989			-1.12925	-1.16528					-2.04956		-1.41505
Pa_Contig03545										0.576043
Pa_Contig02452										-0.490466
Pa_Contig05891						1.1623					0.94646
Pa_Contig00186									0.849097
Pa_Contig00667										0.60876
Pa_Contig00238									0.580142						0.700768
Pa_Sin_GI32N0T02JW80Q				-0.927255					-1.33605
Pa_Contig02693															0.701911
Pc_Unigene2211								-2.56883
Pa_Contig04004											0.625475
Pa_Contig03353				-0.744727					-0.708929	0.628931
Pa_Sin_GI32N0T02GS39X					-1.01435	-1.06356
Pa_Contig05129								-1.3045	0.868385						-0.768893
Pa_Contig00578									1.26609		0.884113
Pa_Contig04740													0.69116		0.622901
Pa_Contig02029								-1.38983
Pa_Contig05359									-1.11682						-1.08476
Pa_Contig00643									0.825102
Pa_Contig05221												-1.71433
Pa_Sin_HA66E9C01A1OHK				-1.67277					-1.5595		-0.880895
Pa_NA_RC_Contig03387											0.51628
Pa_Sin_GI32N0T02JHI2W				-1.72889		-1.23121
Pa_Contig01119				0.864667
Pa_NA_F_contig06354				-1.87892				1.63343				1.33771			2.22775
Pa_Sin_GI32N0T02GSAAG						1.63128		-1.42013							-1.36546
Pa_Contig00595									0.695295
Pa_Contig05628									-0.731651		-0.839503
Pa_Contig01928									0.477817		0.616012		0.954186		0.762529
Pa_Contig02605															0.667931
Pa_Sin_GI32N0T02HGA5O												-0.798462
Pa_NA_F_contig07638				-0.67084
Pa_Contig00512				-1.2469					-0.956567
Pa_Contig07052			-0.624423
Pa_Contig05072									1.82364
Pa_Sin_GI32N0T02IUEMA									-0.627294
Pa_Sin_GI32N0T02IWCSZ								1.56394							1.59787
Pa_Contig04532									-0.808261
Pa_Contig02722				-0.786985					-1.59366	0.745622	-0.848043
Pa_Contig00787									1.25461
Pa_Contig03192										0.748291	0.631887
Pa_Sin_HA66E9C01BE5FU				-0.984929					-1.2632		-0.909708
Pa_Contig04109												-0.614548
Pa_Contig05450			0.707639							0.679256			-0.944936		-1.03878
Pa_Sin_GI32N0T02F8PFR				0.571588
Pa_Contig01414				0.864669					0.99669			-0.813921
Pc_Unigene17626										-0.747421
Pa_Contig02473				0.678374					0.546764		0.545933
Pa_Contig00031										1.06997	0.931407
Pa_Contig02798									0.840987
Pa_Contig03825											0.529544
Pa_Contig04667									0.70534
Pa_Contig03041									-0.787687	0.822115
Pa_Contig00345												-1.86042
Pa_Contig03038									0.912909	-0.883269
Pa_Sin_GI32N0T02I18DR											0.594133
Pa_Contig07316									-0.869602		-0.723948
Pa_Contig03505									-0.519102
Pa_Contig04178				-2.18354					-2.69188	1.46981
Pa_Sin_HA66E9C01B1YW0												0.882751
Pa_Contig04500									-0.616231
Pa_NA_RC_Contig06956												-0.585996
Pa_Contig05347								0.815832
Pa_Contig06758				-0.455839		-0.565882			-0.681783		-0.599822
Pa_Contig03907				-1.06681				-0.779219
Pa_Contig05895								0.760204	-0.683738	0.521669
Pa_Contig04319				0.638997						-0.656008	-0.798704	-0.768716			-0.82675
Pa_Contig01922				0.990493					1.09818		1.00441
Pa_Contig06385	-1.22019							-1.09218		1.13465					-1.07829
Pa_Contig01376				-1.21854					-1.67907		-1.55185
Pc_Unigene57736									0.997682
Pa_Contig01319			1.10126									-1.08724			-0.880907
Pa_Contig03999				1.52698				-1.56241							-1.31083
Pa_Sin_HA66E9C01A59TU									-1.00419
Pa_Sin_HA66E9C01AZ00Y															-0.814164
Pa_Contig04452									-0.546517	0.720538
Pa_Contig01195									1.33432
Pa_Contig02337									0.895195	-0.918617		-0.861361
Pa_Contig02130												-0.699205
Pa_Contig02541									-0.524374
Pa_Contig06049									0.687751
Pa_Contig02830									1.54253		1.0117		1.15573		1.35147
Pa_Contig05095											-0.910571
Pa_Contig03006				1.10349					1.21921		0.884431	-1.00597
Pa_Contig05341				-0.594519					-1.23821		-0.846481
Pa_Contig04141			-1.60011									1.55736
Pa_Contig02376						-1.39442
Pa_Contig05976									-0.650056
Pc_Unigene7503					-0.857634	-1.08619
Pa_Contig06179				-2.88917					-3.26743	2.5254		2.21922
Pa_Contig06325									0.720712
Pc_Unigene40509						-0.929535
Pa_Sin_FZ03KKT01BKIKO				0.571404
Pa_Sin_HA66E9C01A11V5										-0.419294
Pa_Contig02680									-0.592376	0.653988
Pa_Contig03100				-1.05197
Pa_Contig00305								-1.47855	1.6457		1.71456
Pa_Contig06376				0.541968
Pa_Contig04610				-0.94349					-1.26769		-0.858159
Pa_Contig05050				-0.533671					-0.602405	0.56213		0.824587
Pa_Contig00911				-0.887297						0.721592
Pa_Sin_GI32N0T02JCHMA						-1.08653
Pa_Contig02581				-2.20039				1.31627	-1.7573	1.20837		1.36432
Pa_Contig01050												1.2902			1.4958
Pa_Contig03846									-0.791672		-0.810186
Pa_Contig05279												-0.803438
Pa_Contig01248															0.678543
Pa_Contig01756									1.16531		0.909755
Pa_Contig05190											0.570346
Pa_Sin_GI32N0T02J42V6								0.688217							0.753111
Pa_Contig00859				0.964866					0.920318		0.542388
Pa_Contig05582									1.06085
Pa_Contig07647				-0.917935					-0.757003	0.788064
Pa_Sin_GI32N0T02HC6JT									-0.636549
Pa_Contig03173											-0.70057
Pa_Contig03548				-1.83207					-2.41937		-1.30245
Pa_Contig04061											-0.533406
Pa_Sin_HA66E9C01AEPJW									-1.54727			1.60932
Pa_Contig00832									0.731223
Pa_Contig05735									0.691431
Pa_Contig03969				-1.0538					-0.874771		-0.753916
Pa_Contig01039				1.03764
Pa_Contig07227								-1.27365
Pa_NA_RC_Contig05979										1.27318	1.67528	-0.950251
Pa_Contig03714				1.22934						-0.907726
Pa_Contig02554				-1.57461					-1.31071
Pa_Sin_HA66E9C01AYI4Y										-1.04225
Pa_Contig01608								-2.40508
Pa_Contig01735				-0.622689					-1.06136		-0.80407
Pa_Contig03061												-0.643797
Pc_Unigene40268											-0.700149
Pa_Contig05176									-1.4227
Pa_Contig05093									1.16096
Pa_Sin_GI32N0T02JWMM5				-1.42765					-1.73776		-1.62673
Pa_Contig01493									1.2133
Pa_Contig02309												-0.814845			-0.80683
Pa_Contig06431				-0.745498					-0.861119		-0.653071
Pa_Sin_FZ03KKT01BNH1K	-2.23134			-2.32023
Pa_Contig03803											-0.505326
Pa_Contig05271				-1.16009					-1.93818	1.15938
Pa_Contig00042				0.876214					1.02009	-0.690937
Pa_Contig01205									-0.733415		-0.737407
Pa_Contig00364								-1.09523
Pa_Contig00585									-0.863357
Pa_Contig00875			0.847102	-0.857947							-0.617192
Pa_Contig01430												-0.997601			-1.10444
Pa_Contig03867				-0.989848					-0.934917
Pa_Contig00788	-1.09313								0.963979		0.881258		1.18449
Pa_Contig03031									0.871844	-0.870823
Pa_Sin_GI32N0T02GYQHD				-0.452174
Pa_Contig04119			2.08491									-1.48554			-1.12903
Pa_Contig06163									-1.2614
Pa_Contig01292				-1.18886					-1.40404
Pa_Sin_GI32N0T02JXUEC				-0.981924				0.90333	-1.43377	1.25243
Pa_Contig01518									-0.499202
Pa_Contig00281				-0.717529					-0.630329
Pa_Contig00552									0.555327
Pa_Contig04097								-2.81095	1.83155		1.9636
Pa_Sin_GI32N0T02FMJHI												0.518085
Pa_Sin_GI32N0T02I0CEP									-0.600188			0.569181
Pa_Contig07350									-0.449193
Pa_Sin_GI32N0T02G2QRC															0.580944
Pa_Contig02279									-0.882315
Pa_Contig07633				-0.958724					-0.791385		-0.799551
Pa_Contig00204									1.29512		1.29003
Pa_Contig06497			2.23016									-2.0669			-1.96287
Pa_Sin_HA66E9C01AL2KR				0.936585					0.837558	-0.595151
Pa_Contig02221									-0.971694	0.974977
Pa_Contig01093									2.69775		2.01137
Pa_Contig04935				0.632313					0.613106		0.713695
Pa_Contig06021															-0.625641
Pa_Contig06287										0.844891
Pa_Contig00115									0.985817
Pa_Sin_GI32N0T02G4ZUL												-0.765143
Pa_Contig00275											-0.618182
Pa_Contig04634															-0.874417
Pa_Contig05744				-3.59947					-3.38622	2.49553		1.90567
Pa_Contig00213								-0.853807
Pa_Contig01657								0.573219							0.68373
Pa_Contig02237									1.01188
Pa_Contig04474				-1.07					-0.931193			0.926715
Pa_Contig03186				-0.59652
Pa_Contig02215				-1.57067					-1.33489
Pa_Contig06802				-0.662171					-0.553534	0.425222
Pa_Contig01040				0.61186
Pa_Contig04150															-1.46698
Pa_Contig04464									-1.02715	1.10018		0.972216
Pa_Contig03304										-0.820717
Pa_Contig03032															0.976344
Pa_Contig06514				1.07821					1.27178			-1.04839
Pa_Contig00205				1.5039					1.53108
Pa_NA_F_contig06594								1.4605
Pa_Contig00740								-2.15947
Pa_Sin_GI32N0T02JPBXZ	-1.01404
Pa_Contig06708									-1.592	1.7437
Pa_Sin_GI32N0T02I87OV								-1.18834				-0.807035
Pa_Sin_GI32N0T02IJOMJ									-1.17532
Pa_Contig00993									-0.742854
Pa_Contig02337										-0.899911
Pa_Contig06088									0.502985
Pa_Contig04054				-0.711208					-0.840816	0.804754		0.856639
Pa_Contig06232				1.2593								-1.15461
Pa_Contig06943												-0.539665
Pa_Contig00126									-1.09882
Pa_Sin_GI32N0T02JKN1M		-0.895194	-0.901591						0.531975
Pa_Contig00352		-1.70914	-1.64697
Pa_NA_F_contig04618								0.816745			0.520421
Pa_Sin_GI32N0T02FVA0E				0.484192					0.47143
Pa_Contig07047									-0.429587
Pa_Contig05860			-1.12932
Pa_Contig03165				-0.940858					-0.613399
Pa_Sin_GI32N0T02G8559								0.76719
Pa_Contig06888									-0.693022
Pa_Contig05470											-0.596507	-0.609115
Pa_Contig07612									0.558695
Pc_Unigene14031				-1.28367					-1.65515		-1.4127	1.32419
Pa_Contig02988									-1.25226			1.23458
Pa_Contig03024				-0.882926
Pa_Contig06880								0.626886
Pa_Contig05462												-0.646642	-0.937778		-1.02252
Pc_Unigene30493		-1.14802	-1.04486
Pa_Contig07667								-2.3373	1.97569		1.73327
Pa_Contig02963				-0.635903					-0.872839	0.627274
Pa_Contig00673				-0.666546					-0.410914			0.45244
Pa_Contig02565				-1.04355
Pa_Contig02741									0.505334
Pa_Contig00044									1.11651
Pa_Contig00238									0.804825
Pa_Contig03489				0.504851
Pa_Sin_GI32N0T02ILH68															-0.863178
Pa_Contig06197										-0.74448	-0.655003
Pa_Contig00165				1.18922								-1.06381
Pa_Sin_GI32N0T02H4WH3										1.3826
Pa_Sin_HA66E9C01AN9EE				-2.28851					-3.47609	2.4911		2.15553
Pa_Contig03104				-0.908452					-1.20886		-0.904864
Pa_NA_F_contig06502									0.573432
Pa_Contig03333									-1.87095	1.76494		1.33829
Pa_Contig00984				-0.626505											0.746447
Pa_Contig04631											0.749262
Pa_Contig02764								-1.34448							-1.25158
Pa_Contig04126								0.660677
Pa_Contig00332									1.4239		0.913423
Pa_Contig01739									-1.0145	0.554751
Pa_Sin_GI32N0T02H51C0				-1.06799					-1.45558		-0.974908
Pa_Contig06222									0.648974
Pa_Contig07359															-1.20968
Pa_NA_F_contig05596				-1.11015						0.939873
Pa_Contig00242									1.70949
Pa_Sin_HA66E9C01BLALP												0.802227
Pa_Contig07093								-1.70958
Pa_Contig00981		-0.731958	-0.603467						0.789342	-0.458167			0.681869		0.780814
Pa_Sin_GI32N0T02J26SU															-0.575225
Pa_Contig05026				-1.24228					-1.36116	0.750279
Pc_Unigene6788										-0.895063
Pc_Unigene3100									0.693485
Pa_Contig04183									-0.67818			0.70078
Pa_Contig03569												0.585225
Pa_Contig00022											-0.479858
Pa_Contig03193															-1.43713
Pa_Contig00278									-1.03348		-1.16415
Pa_Contig03335									-0.907136
Pa_Contig04944										0.993825
Pa_Contig02338									-0.841447
Pa_Contig02724				1.09817
Pa_Contig02000										0.706425		0.647869
Pa_Contig06062									-0.519654		-0.491828
Pa_NA_RC_Contig05707									-0.605373
Pa_NA_RC_Contig06781										1.21607	1.42301
Pa_Contig02756				-1.45361					-0.839733
Pa_Sin_GI32N0T02H6F2M									-1.18591	0.980212
Pa_Sin_HA66E9C01ATDIK									-2.33421			1.90779
Pa_Contig00853	-0.945771							0.813606	0.709546			0.760403	1.05075		0.982756
Pa_Contig06309				-1.14463					-1.1895		-0.852815
Pa_Contig02718				-0.662423					-0.652528
Pa_Contig00251								-2.04829	2.22855
Pa_Contig04652												0.902422
Pa_Contig02358											-0.481286				-0.594348
Pa_Contig03583									-0.622692		-0.698158
Pa_Contig03403				-3.08787					-2.95409	1.46356	-1.49053
Pa_Contig06231				-0.938035					-1.16064
Pa_Contig05495													1.1039		1.00479
Pa_Contig04419								-2.26235	1.71756		1.33681
Pa_Contig00232									0.969112
Pa_Contig02223								-1.87837
Pa_Sin_GI32N0T02JHXEH			0.552327						-0.464932
Pa_Contig02423									1.5196		1.03343
Pa_Contig05459								-2.49866							-2.46893
Pa_Contig04015									2.61837	-1.67381
Pa_NA_RC_Contig07575				-1.02326					-1.07761
Pa_Contig04063											-0.493299
Pa_Contig01949									-0.689799
Pa_Contig01896									-0.622072
Pa_Sin_GI32N0T02GAMSR						-1.16639
Pa_Contig06973				0.964368								-1.13049			-1.02719
Pa_Sin_GI32N0T02IOVBG				-0.669843					-0.50454		-0.661497
Pa_Sin_GI32N0T02IQW8P								1.38995
Pa_Contig01147								-0.42164		0.549656	0.459099
Pc_Unigene6788										-0.864862
Pa_Sin_GI32N0T02IRPJE									-1.04133
Pa_Sin_GI32N0T02IX2DO									-1.79139
Pa_Contig05541				-0.872347					-0.800521
Pa_Contig05716				-0.504238
Pa_Contig01249									0.794149	-0.685793
Pa_Contig06206									-0.659564
Pa_Contig03056									1.23995		1.06348
Pa_Contig07647				-0.868796					-0.824834
Pa_Singletons_GI32N0T02FMIHS								0.824917				0.664643			1.23402
Pa_Contig02680									-0.585105	0.664793
Pa_Contig00088									-1.09278
Pa_Contig05437				-0.73485					-1.11631
Pa_Contig02215				-1.69185					-1.48303
Pa_Contig02094									0.874733
Pa_Contig03436									0.826182
Pa_Contig03197			-0.663567
Pa_Contig00994									1.22252
Pa_Contig02179				-1.03797					-0.765701
Pa_Contig03965									0.865782	-0.922007
Pa_Contig03069									0.716933		0.677641
Pa_Contig01723								-1.03518
Pa_Contig04608									-0.652177
Pa_Contig03003											-0.446698
Pa_Contig04303				-4.58113					-5.53323	3.85921
Pa_Contig00425								1.04843							1.1591
Pa_Contig05535												0.556762
Pa_Contig06253									-1.47154	1.09125		0.992595
Pa_Contig00309									-0.563042
Pa_Contig05354									-0.877187		-1.01032
Pa_Sin_GI32N0T02FY9YS				0.583209
Pa_Contig05169									-1.33204
Pa_Sin_HA66E9C01AA9F5											-0.818295
Pa_Sin_HA66E9C01AZE0J								0.648602
Pa_Sin_GI32N0T02IJ2U7									0.46118
Pa_Contig02842						1.71997			-1.84624		-2.14708				-1.44212
Pa_Contig03534												0.98184
Pa_Contig05771				0.832573
Pa_Contig05983			1.42717									-1.51879
Pa_Contig00411									-0.598062
Pa_Contig05345								-0.880222							-0.867491
Pa_Contig01977				-0.487831
Pa_Contig04695				-1.17619					-1.44271	0.806578
Pa_Contig04006								-0.951247							-0.755166
Pa_Sin_GI32N0T02GH1R7										-0.613431
Pa_Contig01124												-1.05726			-1.01536
Pa_Contig03195			-0.595419									0.767677
Pa_Contig03532									1.46029
Pa_Sin_GI32N0T02G1LFL				1.7449						-1.62412
Pa_Sin_HA66E9C01BK072		-0.734889	-0.697912
Pa_NA_RC_Contig07078											0.870347
Pa_Contig06980									-0.911634
Pa_Contig05309				0.98877					0.568834
Pa_Contig00260			0.738411
Pa_Contig00642				-0.553639					-0.558943			0.546893
Pa_Contig02871											0.520436
Pa_Contig02469				0.620159					0.751427
Pa_Contig03267								-1.55451
Pa_Sin_GI32N0T02IBTVL				-1.26925					-0.900756
Pa_Contig03305				1.12155				-0.898251
Pa_NA_RC_Contig03689											0.598822
Pa_Contig03561			1.47869									-1.19914	-1.49049		-1.38809
Pa_Contig00433								-0.721261			0.753111
Pa_NA_RC_Contig07604												-0.501633
Pa_Contig05147									-0.549479
Pa_Contig04921				-1.57573					-1.62881	1.08302
Pa_Contig03533															-0.643004
Pa_NA_F_contig01860								0.627516
Pa_Contig02680									-0.691076	0.645015
Pa_Contig05395									-0.662315		-0.734001
Pa_Contig00558										-0.843763
Pa_Sin_GI32N0T02IMUVC				0.884333								-0.79473
Pa_Contig06128			-0.933136
Pa_Contig03457				0.727581
Pa_Contig02550	-1.18881		0.897418
Pa_Contig07171												0.502151
Pa_Contig04882									0.707885		0.815971	0.753936
Pa_NA_F_contig03689															-1.01149
Pa_Contig03210									2.55004
Pa_Contig02202									0.452745		0.811229
Pa_Contig00970									0.951384		0.830077
Pa_Contig06272				1.00175
Pa_Contig01426				-0.619605					-0.74558
Pa_Contig00378			1.05936									-1.12796
Pa_Contig02905				-0.951563					-1.15443
Pa_Contig07403									1.82923
Pa_Sin_GI32N0T02F601C				1.07257								-1.29144
Pa_Contig02993				0.797736				-0.858052
Pa_Sin_GI32N0T02JWHXQ									-0.999511	1.66256
Pa_Contig03389				-1.81952					-2.35491		-1.27711
Pa_Contig01956				-0.473074					-0.445969			0.519145
Pa_Contig02559									-0.858404
Pa_Contig02612				-2.29021				1.35181	-1.91376		-1.38405
Pa_Contig05565												0.693219
Pa_Sin_GI32N0T02GLYHI									-0.834888		-0.743414
Pa_NA_RC_Contig07505				0.630602
Pa_Contig06130				-0.69622					-0.497578
Pa_NA_F_contig07120	-1.09077									1.67578	1.8558	-0.788929
Pa_NA_RC_Contig07454									1.08408		1.49446				1.61688
Pa_Sin_GI32N0T02G2J8J						-0.732923
Pa_Sin_GI32N0T02GLYHI									-0.903425		-0.788951
Pa_Contig02001									-0.495912	0.519
Pa_Contig02121										1.2717
Pa_Contig03121									0.779379		0.666344
Pa_Contig05129								-1.39757	0.79911			-0.9254			-0.783835
Pa_Contig04084				-3.08813				1.53772	-2.79886	2.19547		2.03691
Pa_Contig02680										0.604856
Pa_Contig00232									0.890977
Pa_Sin_GI32N0T02JMC29			-1.69614	1.96961
Pa_Contig02127									-0.754011
Pc_Unigene63104				-2.00651					-1.88555		-1.26639
Pa_Contig02363										2.12668
Pa_NA_F_contig05977									-0.610327
Pc_Unigene66624									-1.09557
Pa_Contig05630				0.815955						-0.770074
Pa_Contig01096												0.827567
Pa_Contig00105												0.760555
Pa_Contig04078				-1.06692				1.39786	-0.807571	0.754463					1.15004
Pa_Contig01889									-1.44994
Pa_Contig06061				-0.77679					-1.02547	0.944351
Pa_Sin_GI32N0T02GV266				-1.37755				1.41415	-1.07004
Pa_Sin_GI32N0T02H2J7M											0.531052
Pa_Contig03279									-1.1147	1.15979
Pa_Contig07062									-0.83697		-0.845824
Pa_Contig04858									-2.47583		-1.38398
Pa_Contig03161											0.527252
Pc_Unigene18240									0.828377
Pa_Contig05183									-0.907651		-0.556232	0.706641
Pa_Contig00793									-0.864178
Pa_Contig00350												0.696071
Pa_Contig04247									0.684103
Pa_NA_F_contig06529								0.453824
Pa_Contig03588															-0.637646
Pa_Contig03898									1.15064
Pa_Contig00438				-0.89452				1.5484	-0.621884						1.39889
Pa_Contig05957											-0.366242
Pa_Contig02302									-0.950927
Pa_Contig02420									-1.51693
Pa_Contig07130										0.780496
Pa_Sin_HA66E9C01AT5KQ								1.60786	-1.47306			1.7798
Pa_Sin_HA66E9C01BPK2T				-1.08214					-1.33695		-0.767718
Pa_Sin_GI32N0T02ILWGG						-0.61669						-0.468991
Pa_Contig07550									-1.08898		-1.33399				-1.29054
Pa_Contig05676				-0.638357					-0.67711
Pa_Contig03066									-0.516543		-0.518493
Pa_Contig02554				-1.48107					-1.18419
Pa_Sin_GI32N0T02F81BV									0.789091
Pa_Sin_HA66E9C01AL2KR				0.837839					0.799036
Pa_Contig00515				-1.28978				1.50108							1.56819
Pa_Contig05561								-2.27061
Pa_Contig00941											-0.443447
Pa_NA_RC_Contig07247											-0.807001				-0.664197
Pa_Sin_GI32N0T02HYFAB									-0.442028
Pc_Contig78872															0.750943
Pa_Contig05962				0.72904					0.61787
Pa_Contig03065				-2.5664				2.1908	-2.95058		-1.76447	1.93956
Pa_Contig05585									1.0235
Pa_Contig04539									1.40024
Pa_Sin_GI32N0T02GQS07				-0.861237					-0.853571
Pa_Contig03977										-0.555145
Pa_Contig00742								0.799885
Pa_Contig02723				-0.96117				1.17709	-1.15123	1.03372		1.13842
Pa_Contig01433												-1.63873			-1.80241
Pa_Contig07308												-0.793457
Pa_Contig05814									-0.739159	0.635101
Pa_Contig06342				-0.42319					-0.735197		-0.636435
Pa_Contig04540										0.785808
Pa_Contig05206															0.588099
Pa_Contig00196								-1.08749
Pa_Contig05265												0.693442			0.941749
Pa_Sin_HA66E9C01BJ2GL				-1.05659					-0.841718
Pa_Contig00932															-1.03326
Pa_Contig01270									-0.577309
Pa_Sin_GI32N0T02GOPJ0															-1.02831
Pa_Sin_HA66E9C01BAQ7J								1.24372	-0.964396
Pa_Contig06278								-1.26945	1.04467
Pa_Sin_GI32N0T02JKEF4									-0.642339		-0.717843
Pa_Contig00262															0.499422
Pa_Contig00347									1.11803
Pa_Contig01587				-0.709287						0.706769
Pa_Contig01378											0.700235
Pa_Contig00396									-0.709406
Pa_Contig04638				-0.602908					-0.890448	0.750936
Pa_Contig03096								-0.911002
Pa_NA_RC_Contig05430								-1.24087	1.27382
Pa_NA_RC_Contig02277									-0.779186
Pa_Contig03424									-0.5595
Pa_Contig02680									-0.493346	0.581532
Pa_Sin_HA66E9C01AF0M8				-0.742952								0.64312
Pa_Contig01458				-1.68531				1.12839	-0.697423			1.11944			0.93479
Pa_Contig03267								-1.48404
Pa_Contig01440				-2.13117		2.02255			-3.15689	2.64726		1.86194
Pa_Sin_GI32N0T02HI2VT					-0.892531	-0.945847
Pa_NA_F_contig00811						-1.35598
Pa_NA_F_contig07187											-0.689581
Pa_Contig04228				0.712838				-1.11234		-0.799025		-1.21261			-1.50895
Pa_Contig02680									-0.416316	0.516747
Pa_Contig03774				0.681135
Pa_Contig02787				0.835135					0.922038
Pa_Contig00934															1.03664
Pa_Contig00452									0.753288
Pa_Contig04760				0.454177
Pa_Contig01671									0.972613
Pa_Contig00316				-0.803462					-0.916085
Pa_Contig06921				-0.768347					-0.799566	0.844785
Pa_Contig02803									-0.745787
Pa_Contig03759				1.01753
Pa_Contig02162									-1.76537		-1.36088	-1.11426
Pa_Sin_GI32N0T02JODII									-0.968679		-1.08891
Pa_Contig02166				-0.590973					-0.622457	0.592419
Pc_Unigene15102									0.992058	-1.04944
Pa_Contig00041	-1.63762										0.662984	-0.824539
Pa_Contig06895				0.925191					1.04918		0.728211
Pa_Contig02195									-1.05473		-0.686603
Pa_Contig03043				-0.550864					-0.793491	0.676481
Pa_Contig01975											1.13695
Pa_Contig01595				1.06652					1.01382	-1.00677
Pa_Contig00741				1.26032				-1.19133	0.86224
Pa_Contig04812												0.616231
Pa_Contig04547								-0.960681
Pa_Sin_GI32N0T02I2U70						-1.22458		1.08975
Pa_Contig04391				0.549705
Pa_Contig02305										0.901017
Pa_Contig02012											-0.700427
Pa_Contig02817				1.7573				-2.8636	2.31597		1.73927
Pa_Contig01360												-0.915652
Pa_Contig06819								2.72011				1.31059			1.82122
Pa_Contig02472								0.948814
Pa_Contig06198									-0.667602
Pa_Contig04144				-1.08657					-1.13364		-0.720304
Pa_Contig03640								1.07055
Pa_NA_F_contig07544				1.11714				-1.03172
Pa_Contig01478			1.0828						-0.984576		-0.841151				-1.02628
Pa_Contig07566			-0.519536		-0.699944
Pa_Contig04769									0.577954
Pa_Contig01473									-0.69694
Pa_Sin_GI32N0T02IYKHA									0.598699
Pa_Contig02688				-0.814121					-0.772121
Pa_NA_RC_Contig05639				-0.815582					-1.52603	0.832988	-0.693047	0.954033
Pa_Contig03348				-0.976173		-1.05682			-0.676638	0.654788
Pa_Contig01866								0.81158
Pa_Contig00425								1.16188	0.705929						1.25531
Pa_Contig00347									1.14689
Pa_Contig06616								-1.07814		1.0172
Pa_Contig00143									-1.06038
Pa_Contig03013		-1.52334	-1.50542			-1.18512			1.05209	-0.913651
Pa_Contig05747									-0.850783		-1.07101
Pa_Contig00168			1.4773									-1.2886
Pa_Contig04231												-0.851789			-0.847735
Pa_Contig03188											1.7797
Pa_Contig03439									-0.786836
Pa_Contig00331				1.33285				-1.00002	0.691044	-0.829735
Pa_Contig03812								-0.920331
Pa_NA_F_contig06307				-0.937549				0.768712	-1.03828
Pa_Contig07052			-0.591773
Pa_Contig01186				-2.07916					-2.7199	2.22458
Pa_Contig01484				1.43112				-1.6805	2.19243
Pa_Sin_GI32N0T02FE65Z	-1.37332
Pa_Contig04636											-1.47701
Pa_Sin_GI32N0T02GPGOM									-0.826401		-0.76126
Pa_Contig01007				-2.50489					-1.95712	1.23441		1.18705
Pa_Contig00009				0.992943					1.10667	-0.968425
Pa_Contig03404									-0.422664		-0.695
Pa_Sin_GI32N0T02F2BZD										-0.757976	-0.757245
Pa_Contig06202									-0.86485		-1.02936
Pa_Contig02362				0.617715
Pc_Contig2921						-0.940434
Pa_Sin_GI32N0T02ISR84								0.656314
Pa_Contig00971									1.43455
Pa_Contig05213									2.12457
Pa_NA_RC_Contig04661									-1.10859
Pa_Sin_GI32N0T02JKFWO									-1.13782
Pa_NA_RC_Contig07557				-0.780823					-0.884932
Pa_Contig03189										-0.58235
Pa_Contig07093								-1.45192
Pa_Contig02922									-0.778029
Pa_Contig06924				-1.13278					-1.57202	1.49094
Pa_Contig02125				-0.868458					-0.651703	0.75842
Pa_Contig07230									-0.441452
Pa_Contig04417				-0.495718
Pa_Contig03096								-1.04692
Pa_Contig04740															0.564922
Pa_NA_F_contig07481											1.2232
Pc_Unigene13932										-0.831906
Pa_Contig04951				-1.68727					-2.73492		-1.74689
Pa_Sin_GI32N0T02HLWYI								-0.804574			0.602752				-0.69137
Pa_Contig00087												-0.740689
Pa_Contig03072															0.620305
Pa_Contig02670				0.607793
Pa_Contig03884			-1.04452
Pa_Contig01471										1.71452	1.41681
Pa_Sin_HA66E9C01BLGUT									-0.666898
Pa_Contig02412									-0.964488
Pa_Contig01111			1.38412									-1.38906
Pa_NA_F_contig07112									-1.2633
Pa_Contig06020									0.835238
Pa_Sin_GI32N0T02GSQQF									-0.674612		-0.712257
Pa_Contig04961				-0.592429					-0.83075
Pa_Contig00360				0.934995				-1.0107	0.963717
Pa_Contig00194											-0.542074
Pa_Contig03639				-0.780487					-0.980827	0.866223
Pa_Contig06649															-1.0743
Pa_Sin_HA66E9C01BCLPK									-0.696779
Pa_Sin_HA66E9C01A8PTG				1.66019
Pa_Contig01395								-0.737224
Pa_Sin_HA66E9C01AGM0T				-1.61917				1.83656	-2.16212	1.44695		1.64779
Pa_Contig04138											1.47107				1.78807
Pa_Contig01842									1.73074	-1.33651
Pa_Contig02770									-0.775833
Pa_Contig02482									0.596168
Pa_NA_RC_Contig06966				-3.43235					-3.34238	2.21045		1.93555
Pa_Contig03768			1.01501	-0.812751					-1.2418
Pa_NA_RC_Contig06329									0.677671
Pc_Contig57984				-1.04253
Pa_Sin_HA66E9C01BZUZG	-1.62356										0.70766
Pc_Unigene47367									0.984012	-1.01878
Pa_Contig05266				0.863434
Pa_Contig03159									1.71686
Pa_Contig03843												0.933973			0.756035
Pa_Sin_GI32N0T02JLYVE											-0.439269
Pa_Contig06179				-3.02284					-3.32972	2.64139		2.37039
Pa_Contig07140									1.99914
Pa_Contig00418									0.92544		1.12964
Pa_Contig03021										0.6448
Pa_NA_RC_Contig07472										1.52207	1.31118	-1.16512
Pa_Contig03051											0.70717	0.569714			0.95151
Pa_Sin_HA66E9C01AW1AF										-0.888512
Pa_Contig04137												-0.930602
Pa_Contig07504									-0.391702
Pa_Sin_FZ03KKT01B2YO0												-1.27793
Pa_Contig05693									-0.716073
Pa_Contig04887									0.9977				0.891983
Pa_Contig02799									1.48131		1.05948
Pa_NA_RC_Contig07246		-1.06507	-1.02614
Pa_Sin_GI32N0T02F6RES															-0.677398
Pa_Contig00005										-0.521294
Pa_Sin_HA66E9C01AP638									-0.541455
Pa_Contig01267									-0.522769		-0.756767
Pa_Sin_HA66E9C01ACLEA									-0.514112		-0.554808
Pa_Contig00766									0.910148
Pc_Unigene27102rev									-0.704598			0.628929
Pa_Contig05713								1.57366							1.39302
Pa_Sin_HA66E9C01A6LJX									-1.55593			1.06531
Pa_Contig05501									0.84749		0.680941
Pa_Contig01327									0.857529
Pa_Contig05142									-0.889224		-0.716892
Pa_Sin_GI32N0T02HHTII												-0.532326
Pa_Contig04808				1.71022				-1.55808	2.33747
Pa_Contig00453									0.783267						1.16052
Pa_Contig02497				-1.40596					-1.93151		-1.01817
Pa_Sin_HA66E9C01AG8UT						-1.04665
Pa_Sin_HA66E9C01AV26F				0.77962
Pa_Contig00700												1.92002
Pa_Contig03252								0.864397
Pa_Contig05811									-0.645763
Pa_Contig06537										-0.549674
Pa_Contig03047									-0.490162
Pa_Sin_GI32N0T02FKHA7									0.768594	-0.629595
Pa_Contig02858									-0.959756
Pa_Sin_GI32N0T02GB7NL									-1.44505		-1.07936
Pa_Contig05240				-0.658595					-0.552641	0.476296
Pa_Contig00438				-0.950444				1.42277							1.36821
Pa_Sin_GI32N0T02JDRVI											-0.5394
Pa_Contig05504				-0.922896					-1.81499		-1.43723				-0.945153
Pa_Contig03106								-1.05976
Pa_Contig01457			1.73018									-1.57739			-1.64281
Pa_Contig02651				0.564396
Pa_Contig00729								-0.807095							-0.777448
Pa_Contig05265		-0.806175	-0.753534					0.6613				0.635289			0.986962
Pa_Contig04555									-0.68426
Pa_Contig04502												-1.66331			-1.47806
Pa_Contig01220									-2.13939	2.44408		1.77424
Pa_Sin_GI32N0T02IS2D9			-1.34479
Pa_NA_F_contig04945									-1.0098		-0.82602
Pa_Contig01359				-1.36619					-1.66268	0.96547
Pa_Contig05426									-0.982425		-0.784247
Pa_Contig00147									-0.863528		-0.582253
Pa_Contig04850				0.758999				-0.859805	1.24177		1.09288
Pa_Contig00992											-0.626868
Pa_Sin_GI32N0T02JHBJ7												-0.612632
Pa_Contig02832								-0.808344
Pa_Contig01786									-0.622637
Pa_Contig03155				-1.92244					-2.32115	1.41728
Pa_Sin_GI32N0T02JBKDU					-1.02651	-1.32823
Pa_Contig03370									1.60148		1.19533		1.00961		1.132
Pa_Contig06438									0.583104
Pa_Contig03348				-0.721574		-0.856525
Pa_Contig04076									1.22547		0.832323
Pa_Contig05384				-0.88476					-0.612659	0.815785
Pa_Contig00261									-0.499997			0.547751
Pa_Contig04195				-1.766					-1.48868		-0.897522
Pa_Sin_FZ03KKT01CC3RZ										-0.601684	-0.607864				-0.488689
Pa_Contig03022												-0.712823
Pa_Contig00166									-0.777133
Pa_Contig04939				-4.14311					-5.56041	3.77971
Pa_Sin_GI32N0T02J1DYD										-0.71081
Pa_Contig01610									-1.40316
Pa_Sin_GI32N0T02JHA7R									0.412417	-0.479453
Pa_Contig02267									-0.542641		-0.57045
Pa_Contig06246								-1.85214
Pa_Sin_HA66E9C01AXBK4				-0.870419					-0.926215
Pa_Sin_HA66E9C01A59TU				-0.896561					-1.0803		-0.79485
Pa_Contig01569								-2.43691							-2.15197
Pa_Sin_GI32N0T02IC4HR				0.641542
Pa_Contig04835				-0.485527											0.586542
Pa_Contig00243									-0.805742
Pa_Contig06972								0.918412
Pa_Sin_GI32N0T02F7Q2J		1.75826		-1.56831					-2.00421		-2.17068				-1.49036
Pa_Contig07052			-0.70554
Pa_Contig04724				1.09288					1.03916
Pa_Contig03436									0.654196
Pa_Contig04875											0.794109
Pa_Contig00718				0.584498
Pa_Contig03347											-0.456184
Pa_Contig00832									0.776366
Pa_Contig02614															0.846321
Pa_Sin_GI32N0T02I2I77									-1.47503
Pa_Contig05947									-0.7914
Pa_Contig06244			-0.616328									0.597256
Pa_Contig04533															-0.769676
Pa_Sin_GI32N0T02I5GMQ										-0.634128
Pa_Contig03440									-0.926507		-0.989759
Pa_Contig04344									0.523406
Pa_Contig05686											-0.483676
Pa_Sin_GI32N0T02JLEK3									-0.629695
Pa_Contig06092											-0.605404
Pa_Contig07659				-1.5897					-1.97477	1.22108
Pa_Contig03079									1.13944
Pa_NA_RC_Contig06392								-1.59894							-1.00885
Pa_Contig07429								-1.76435		1.18802
Pa_Sin_HA66E9C01AN9EE				-2.42286					-3.60907	2.58517		2.06091
Pa_Contig01181				-0.810693					-0.515898
Pa_Sin_GI32N0T02HFZA9				1.0659
[truncated: 1,621 more rows]
